# Supplementary material for: Structure-Guided In-Use Stability Assessment of Monoclonal Antibody Tislelizumab
Source: Pharmaceuticals (Basel). 2025 Oct 13;18(10):1539. doi: 10.3390/ph18101539 (PMC12567146; doi:10.3390/ph18101539)
Supplement: Supplementary file 1 [file pharmaceuticals-18-01539-s001.zip]

Archive with 1 entries (1 files):
- pharmaceuticals-3771572-supplementary-file S1.xlsx
