# Supplementary material for: Structure-Guided In-Use Stability Assessment of Monoclonal Antibody Tislelizumab
Source: Pharmaceuticals (Basel). 2025 Oct 13;18(10):1539. doi: 10.3390/ph18101539 (PMC12567146; doi:10.3390/ph18101539)
Supplement: Supplementary file 1 [file pharmaceuticals-18-01539-s001.zip › pharmaceuticals-3771572-supplementary-file S1.xlsx]

## Sheet: DIA_Modified Peptides 1
Peptide Mod	-10LgP Mod	Mass Mod	Length Mod	PPM Mod	m/z Mod	Area 1M (Sample 1)	Area HCl (Sample 2)	Area NaOH (Sample 3)	Area Ox (Sample 4)	Area RS (Sample 5)	Area UV (Sample 6)	#Feature Sample 1 Mod	#Feature Sample 2 Mod	#Feature Sample 3 Mod	#Feature Sample 4 Mod	#Feature Sample 5 Mod	#Feature Sample 6 Mod	PTM	AScore	Accession	RT shift	Peptide	-10LgP	Mass	Length	PPM	m/z	z	RT	Scan	Area Sample 1	Area Sample 2	Area Sample 3	Area Sample 4	Area Sample 5	Area Sample 6	#Feature Sample 1	#Feature Sample 2	#Feature Sample 3	#Feature Sample 4	#Feature Sample 5	#Feature Sample 6
DTLM(+15.99)ISR	42.11	850.422	7	0.3	426.218	2020000000	1420000	932000000	9130000000	1830000000	3410000000	7	2	4	3	11	7	M4:Oxidation (M):true	M4:Oxidation (M):1000.00	Ab_Heavy|AbHeavy_Tislelizumab	0.844	DTLMISR	43.81	834.427	7	-0.4	418.221	2	13.3602	81761	8780000000	433000	3670000000	687000	9660000000	12600000000	7	2	12	4	4	12
VVSVLTVVHQDWLN(+0.98)GK	45.21	1793.97	16	-0.8	897.991			793000000				0	0	6	0	0	0	N14:Deamidation (NQ):true	N14:Deamidation (NQ):77.51	Ab_Heavy|AbHeavy_Tislelizumab	-0.0447	VVSVLTVVHQDWLNGK	43.21	1792.98	16	0	598.668	3	19.68	104973	836000000			610000000	1070000000	813000000	5	0	0	4	3	3
VVSVLTVVHQDWLN(+0.98)GKEYK	45.21	2214.17	19	-1.1	554.799			457000000		965000	3000000	0	0	11	0	1	2	N14:Deamidation (NQ):true	N14:Deamidation (NQ):29.57	Ab_Heavy|AbHeavy_Tislelizumab	0.2291	VVSVLTVVHQDWLNGKEYK	43.21	2213.18	19	-2.3	1108.1	2	19.3968	102689	814000000	915000		76200000	630000000	835000000	4	1	0	2	4	4
NQ(+0.98)VSLTC(+57.02)LVK	45.05	1161.61	10	0	581.81			366000000				0	0	7	0	0	0	Q2:Deamidation (NQ):false;C7:Carbamidomethylation:true	Q2:Deamidation (NQ):14.02	Ab_Heavy|AbHeavy_Tislelizumab	1.4678	NQVSLTC(+57.02)LVK	45.19	1160.62	10	-0.4	581.318	2	14.9331	95593	59300000		3180000000	251000	105000000	82900000	4	0	9	1	3	4
N(+0.98)QVSLTC(+57.02)LVK	45.17	1161.61	10	-0.2	581.81	50600		330000000		160000	56200	2	0	3	0	1	1	N1:Deamidation (NQ):false;C7:Carbamidomethylation:true	N1:Deamidation (NQ):10.11	Ab_Heavy|AbHeavy_Tislelizumab	2.0654	NQVSLTC(+57.02)LVK	45.19	1160.62	10	-0.4	581.318	2	14.9331	95593	59300000		3180000000	251000	105000000	82900000	4	0	9	1	3	4
WQEGNVFSC(+57.02)SVMHEALHN(+0.98)HYTQK	45.21	2802.23	23	-0.8	935.417	2080000		272000000		4140000	1700000	3	0	17	0	5	3	C9:Carbamidomethylation:true;N18:Deamidation (NQ):false	N18:Deamidation (NQ):32.63	Ab_Heavy|AbHeavy_Tislelizumab	2.8089	WQEGNVFSC(+57.02)SVMHEALHNHYTQK	45.21	2801.24	23	-2.2	935.088	3	15.0053	96356	102000000		1750000000		124000000	141000000	9	0	39	0	5	9
DIVM(+15.99)TQSPDSLAVSLGER	45.21	1932.95	18	0.5	967.481	19000000	168000	255000000	668000000	23200000	37400000	4	2	7	4	5	7	M4:Oxidation (M):true	M4:Oxidation (M):1000.00	Ab_Light|AbLight_Tislelizumab	0.0855	DIVMTQSPDSLAVSLGER	45.21	1916.95	18	0.2	959.483	2	18.9399	131109	151000000	5500000	1450000000		146000000	198000000	4	2	8	0	5	3
HKVYAC(+57.02)EVTHQ(+0.98)GLSSPVTK	45.2	2141.06	19	9.4	536.779	142000		724000			56500	3	0	4	0	0	2	C6:Carbamidomethylation:true;Q11:Deamidation (NQ):true	Q11:Deamidation (NQ):1000.00	Ab_Light|AbLight_Tislelizumab	0.6589	HKVYAC(+57.02)EVTHQGLSSPVTK	45.21	2140.07	19	-0.4	536.277	4	7.6399	34051	99300000		11100000		86700000	146000000	13	0	9	0	13	16
EPQVYTLPPSQEEM(+15.99)TK	45.21	1891.89	16	0.4	946.95	9490000		250000000	2440000000	14400000	14400000	6	0	2	2	4	3	M14:Oxidation (M):false	M14:Oxidation (M):1000.00	Ab_Heavy|AbHeavy_Tislelizumab	-0.9927	EPQVYTLPPSQEEMTK	45.21	1875.89	16	0.8	938.954	2	13.7697	85393	72900000		3730000000		105000000	89600000	3	0	6	0	4	3
GFYPSDIAVEWESN(+0.98)GQPENNYK	45.21	2544.11	22	-0.5	1273.56			145000000				0	0	2	0	0	0	N14:Deamidation (NQ):true	N14:Deamidation (NQ):21.68	Ab_Heavy|AbHeavy_Tislelizumab	0.0136	GFYPSDIAVEWESNGQPENNYK	43.21	2543.12	22	-0.5	849.05	3	19.5581	103948	21900000			97500000	27800000	24500000	2	0	0	3	2	3
WQEGN(+0.98)VFSC(+57.02)SVMHEALHNHYTQK	45.21	2802.23	23	-0.4	561.654			124000000				0	0	12	0	0	0	N5:Deamidation (NQ):false;C9:Carbamidomethylation:true	N5:Deamidation (NQ):19.05	Ab_Heavy|AbHeavy_Tislelizumab	2.1775	WQEGNVFSC(+57.02)SVMHEALHNHYTQK	45.21	2801.24	23	-2.2	935.088	3	15.0053	96356	102000000		1750000000		124000000	141000000	9	0	39	0	5	9
VDNALQSGN(+0.98)SQESVTEQDSK	45.21	2135.95	20	-0.8	1069.47	128000		134000000	203000	104000	241000	2	0	17	2	1	2	N9:Deamidation (NQ):false	N9:Deamidation (NQ):25.20	Ab_Light|AbLight_Tislelizumab	2.5216	VDNALQSGNSQESVTEQDSK	45.21	2134.96	20	0.7	712.67	3	6.485	24095	26600000		98400000	236000000	44600000	29200000	3	0	15	17	4	3
ATINC(+57.02)KSSESVSN(+0.98)DVAWYQQKPGQPPKLLINYAFHR	20.91	4147.06	36	5.8	692.354	69100						1	0	0	0	0	0	C5:Carbamidomethylation:true;N13:Deamidation (NQ):false	N13:Deamidation (NQ):7.81	Ab_Light|AbLight_Tislelizumab	0.0575	ATINC(+57.02)KSSESVSNDVAWYQQKPGQPPKLLINYAFHR	26.95	4146.07	36	-2	830.906	5	19.0766	99647						160000	0	0	0	0	0	1
D(+42.01)IVMTQ(+0.98)SPDSLAVSLGER	42.33	1959.95	18	5	981.489	57300					130000	1	0	0	0	0	2	D1:Acetylation (Protein N-term):false;Q6:Deamidation (NQ):true	D1:Acetylation (Protein N-term):1000.00;Q6:Deamidation (NQ):1000.00	Ab_Light|AbLight_Tislelizumab	0.1374	DIVMTQSPDSLAVSLGER	45.21	1916.95	18	0.2	959.483	2	18.9399	131109	151000000	5500000	1450000000		146000000	198000000	4	2	8	0	5	3
SSESVSN(+0.98)DVAWYQQKPGQPPK	45.21	2332.1	21	-0.1	1167.56	47300		375000000			89200	1	0	11	0	0	1	N7:Deamidation (NQ):false	N7:Deamidation (NQ):117.80	Ab_Light|AbLight_Tislelizumab	1.2888	SSESVSNDVAWYQQKPGQPPK	45.21	2331.11	21	0.3	778.379	3	11.8106	67883	87800000		1020000000	111000000	136000000	139000000	5	0	12	5	5	5
VDNALQSGNSQ(+0.98)ESVTEQDSK	45.21	2135.95	20	-0.9	1069.48	36300		40300000		85200		1	0	3	0	1	0	Q11:Deamidation (NQ):false	Q11:Deamidation (NQ):19.68	Ab_Light|AbLight_Tislelizumab	1.5417	VDNALQSGNSQESVTEQDSK	45.21	2134.96	20	0.7	712.67	3	6.485	24095	26600000		98400000	236000000	44600000	29200000	3	0	15	17	4	3
VQWKVDN(+0.98)ALQSGNSQ(+0.98)ESVTEQDSK	41.93	2678.23	24	7	894.431	33200						1	0	0	0	0	0	N7:Deamidation (NQ):false;Q15:Deamidation (NQ):false	N7:Deamidation (NQ):9.42;Q15:Deamidation (NQ):0.00	Ab_Light|AbLight_Tislelizumab	0.2699	VQWKVDNALQSGNSQESVTEQDSK	43.21	2676.26	24	-0.9	893.429	3	13.4331	61038	24800000			23100000	22900000	42900000	11	0	1	3	6	11
VDN(+0.98)ALQSGNSQESVTEQDSK	45.21	2135.95	20	-0.9	1068.98	24900		88800000		88600		1	0	7	0	2	0	N3:Deamidation (NQ):false	N3:Deamidation (NQ):0.00	Ab_Light|AbLight_Tislelizumab	1.5417	VDNALQSGNSQESVTEQDSK	45.21	2134.96	20	0.7	712.67	3	6.485	24095	26600000		98400000	236000000	44600000	29200000	3	0	15	17	4	3
VQWKVDN(+0.98)ALQSGNSQESVTEQDSK	37.18	2677.25	24	7.4	893.764	12700						1	0	0	0	0	0	N7:Deamidation (NQ):false	N7:Deamidation (NQ):5.81	Ab_Light|AbLight_Tislelizumab	2.4035	VQWKVDNALQSGNSQESVTEQDSK	43.21	2676.26	24	-0.9	893.429	3	13.4331	61038	24800000			23100000	22900000	42900000	11	0	1	3	6	11
VYAC(+57.02)EVTHQ(+0.98)GLSSPVTK	45.21	1875.9	17	0.1	626.643	4190		100000000		3550		1	0	11	0	1	0	C4:Carbamidomethylation:true;Q9:Deamidation (NQ):false	Q9:Deamidation (NQ):1000.00	Ab_Light|AbLight_Tislelizumab	1.7427	VYAC(+57.02)EVTHQGLSSPVTK	45.21	1874.92	17	-0.6	626.315	3	10.017	51882	37200000		1230000000		53100000	61300000	6	0	22	0	6	10
SSESVSNDVAWYQ(+0.98)QKPGQPPK	45.21	2332.1	21	0.2	778.708			353000000		83000		0	0	5	0	1	0	Q13:Deamidation (NQ):false	Q13:Deamidation (NQ):7.21	Ab_Light|AbLight_Tislelizumab	1.2888	SSESVSNDVAWYQQKPGQPPK	45.21	2331.11	21	0.3	778.379	3	11.8106	67883	87800000		1020000000	111000000	136000000	139000000	5	0	12	5	5	5
LLIN(+0.98)YAFHR	45.02	1146.62	9	0.1	574.317			275000000	85400	24500	97100	0	0	7	1	1	1	N4:Deamidation (NQ):true	N4:Deamidation (NQ):1000.00	Ab_Light|AbLight_Tislelizumab	-0.125	LLINYAFHR	45	1145.63	9	-0.8	573.824	2	16.3392	108898	18000000		2460000000	119000000	29900000	41400000	2	0	7	4	2	7
SGTASVVC(+57.02)LLNN(+0.98)FYPR	45.21	1797.87	16	0.7	899.943			273000000				0	0	3	0	0	0	C8:Carbamidomethylation:true;N12:Deamidation (NQ):false	N12:Deamidation (NQ):0.00	Ab_Light|AbLight_Tislelizumab	0.0361	SGTASVVC(+57.02)LLNNFYPR	45.21	1796.89	16	0.6	899.451	2	19.7973	138602			72100000		6670000	5020000	0	0	2	0	2	2
VDN(+0.98)ALQSGNSQ(+0.98)ESVTEQDSKDSTYSLSSTLTLSK	45.21	3620.67	34	2.6	906.677			213000000				0	0	2	0	0	0	N3:Deamidation (NQ):false;Q11:Deamidation (NQ):false	N3:Deamidation (NQ):19.05;Q11:Deamidation (NQ):5.47	Ab_Light|AbLight_Tislelizumab	1.8602	VDNALQSGNSQESVTEQDSKDSTYSLSSTLTLSK	45.21	3618.7	34	-0.4	1207.91	3	16.264	104824	65500000	735000	654000000	31700000	55100000	106000000	9	1	8	4	7	11
SGTASVVC(+57.02)LLN(+0.98)NFYPR	45.21	1797.87	16	-0.2	600.305			207000000				0	0	3	0	0	0	C8:Carbamidomethylation:true;N11:Deamidation (NQ):false	N11:Deamidation (NQ):9.34	Ab_Light|AbLight_Tislelizumab	0.0485	SGTASVVC(+57.02)LLNNFYPR	45.21	1796.89	16	0.6	899.451	2	19.7973	138602			72100000		6670000	5020000	0	0	2	0	2	2
VDN(+0.98)ALQSGN(+0.98)SQESVTEQDSKDSTYSLSSTLTLSK	45.21	3620.67	34	0.9	906.68			186000000				0	0	2	0	0	0	N3:Deamidation (NQ):false;N9:Deamidation (NQ):false	N3:Deamidation (NQ):0.00;N9:Deamidation (NQ):0.00	Ab_Light|AbLight_Tislelizumab	1.9338	VDNALQSGNSQESVTEQDSKDSTYSLSSTLTLSK	45.21	3618.7	34	-0.4	1207.91	3	16.264	104824	65500000	735000	654000000	31700000	55100000	106000000	9	1	8	4	7	11
VDNALQ(+0.98)SGNSQ(+0.98)ESVTEQDSKDSTYSLSSTLTLSK	45.21	3620.67	34	0.9	906.426			186000000				0	0	2	0	0	0	Q6:Deamidation (NQ):true;Q11:Deamidation (NQ):false	Q6:Deamidation (NQ):22.69;Q11:Deamidation (NQ):0.00	Ab_Light|AbLight_Tislelizumab	1.9338	VDNALQSGNSQESVTEQDSKDSTYSLSSTLTLSK	45.21	3618.7	34	-0.4	1207.91	3	16.264	104824	65500000	735000	654000000	31700000	55100000	106000000	9	1	8	4	7	11
D(+42.01)IVM(+15.99)TQSPDSLAVSLGER	45.2	1974.96	18	-1.1	659.326			76400000				0	0	18	0	0	0	D1:Acetylation (Protein N-term):false;M4:Oxidation (M):false	D1:Acetylation (Protein N-term):1000.00;M4:Oxidation (M):1000.00	Ab_Light|AbLight_Tislelizumab	0.6677	DIVMTQSPDSLAVSLGER	45.21	1916.95	18	0.2	959.483	2	18.9399	131109	151000000	5500000	1450000000		146000000	198000000	4	2	8	0	5	3
SSESVSNDVAWYQQ(+0.98)KPGQPPK	45.21	2332.1	21	0.2	778.708			70500000			89200	0	0	1	0	0	1	Q14:Deamidation (NQ):false	Q14:Deamidation (NQ):0.00	Ab_Light|AbLight_Tislelizumab	1.0037	SSESVSNDVAWYQQKPGQPPK	45.21	2331.11	21	0.3	778.379	3	11.8106	67883	87800000		1020000000	111000000	136000000	139000000	5	0	12	5	5	5
VDNALQSGN(+0.98)SQ(+0.98)ESVTEQDSKDSTYSLSSTLTLSK	45.21	3620.67	34	9	906.431			40700000				0	0	2	0	0	0	N9:Deamidation (NQ):false;Q11:Deamidation (NQ):false	N9:Deamidation (NQ):6.63;Q11:Deamidation (NQ):4.75	Ab_Light|AbLight_Tislelizumab	2.8653	VDNALQSGNSQESVTEQDSKDSTYSLSSTLTLSK	45.21	3618.7	34	-0.4	1207.91	3	16.264	104824	65500000	735000	654000000	31700000	55100000	106000000	9	1	8	4	7	11
SFN(+0.98)RGEC(+57.02)	44.63	869.334	7	-0.3	435.674			39700000				0	0	6	0	0	0	N3:Deamidation (NQ):true;C7:Carbamidomethylation:true	N3:Deamidation (NQ):1000.00	Ab_Light|AbLight_Tislelizumab	0.4033	SFNRGEC(+57.02)	45.13	868.348	7	0.2	435.182	2	3.9074	5222	7320000		88200000		8610000	11500000	3	0	3	0	3	2
VDNALQSGNSQ(+0.98)ESVTEQDSKDSTYSLSSTLTLSK	45.21	3619.69	34	0.5	906.432			39400000				0	0	3	0	0	0	Q11:Deamidation (NQ):false	Q11:Deamidation (NQ):0.00	Ab_Light|AbLight_Tislelizumab	2.7737	VDNALQSGNSQESVTEQDSKDSTYSLSSTLTLSK	45.21	3618.7	34	-0.4	1207.91	3	16.264	104824	65500000	735000	654000000	31700000	55100000	106000000	9	1	8	4	7	11
VDNALQ(+0.98)SGNSQESVTEQDSKDSTYSLSSTLTLSK	45.21	3619.69	34	0.5	906.18			39000000			127000	0	0	2	0	0	2	Q6:Deamidation (NQ):false	Q6:Deamidation (NQ):0.00	Ab_Light|AbLight_Tislelizumab	2.7737	VDNALQSGNSQESVTEQDSKDSTYSLSSTLTLSK	45.21	3618.7	34	-0.4	1207.91	3	16.264	104824	65500000	735000	654000000	31700000	55100000	106000000	9	1	8	4	7	11
VDNALQSGN(+0.98)SQESVTEQDSKDSTYSLSSTLTLSK	45.21	3619.69	34	0.2	1208.23			38100000				0	0	2	0	0	0	N9:Deamidation (NQ):false	N9:Deamidation (NQ):14.04	Ab_Light|AbLight_Tislelizumab	1.922	VDNALQSGNSQESVTEQDSKDSTYSLSSTLTLSK	45.21	3618.7	34	-0.4	1207.91	3	16.264	104824	65500000	735000	654000000	31700000	55100000	106000000	9	1	8	4	7	11
VYAC(+57.02)EVTHQ(+0.98)GLSSPVTKSFNRGEC(+57.02)	44.3	2726.24	24	-0.4	910.088			34000000				0	0	5	0	0	0	C4:Carbamidomethylation:true;Q9:Deamidation (NQ):false;C24:Carbamidomethylation:true	Q9:Deamidation (NQ):8.53	Ab_Light|AbLight_Tislelizumab	0.9927	VYAC(+57.02)EVTHQGLSSPVTKSFNRGEC(+57.02)	45.21	2725.26	24	0.6	682.573	4	12.0323	69655	15000		36100000			21000	1	0	11	0	0	1
WQEGNVFSC(+57.02)SVM(+15.99)HEALHNHYTQK	45.21	2817.24	23	-0.8	705.82	6950000		117000000		6000000	11900000	13	0	32	0	13	16	C9:Carbamidomethylation:true;M12:Oxidation (M):false	M12:Oxidation (M):1000.00	Ab_Heavy|AbHeavy_Tislelizumab	-0.0181	WQEGNVFSC(+57.02)SVMHEALHNHYTQK	45.21	2801.24	23	-2.2	935.088	3	15.0053	96356	102000000		1750000000		124000000	141000000	9	0	39	0	5	9
VDNALQ(+0.98)SGN(+0.98)SQESVTEQDSKDSTYSLSSTLTLSK	45.21	3620.67	34	0.9	906.424			30500000				0	0	2	0	0	0	Q6:Deamidation (NQ):false;N9:Deamidation (NQ):false	Q6:Deamidation (NQ):13.03;N9:Deamidation (NQ):0.00	Ab_Light|AbLight_Tislelizumab	1.9338	VDNALQSGNSQESVTEQDSKDSTYSLSSTLTLSK	45.21	3618.7	34	-0.4	1207.91	3	16.264	104824	65500000	735000	654000000	31700000	55100000	106000000	9	1	8	4	7	11
VDNALQ(+0.98)SGNSQESVTEQ(+0.98)DSKDSTYSLSSTLTLSK	45.21	3620.67	34	5.2	906.18			29000000				0	0	1	0	0	0	Q6:Deamidation (NQ):false;Q17:Deamidation (NQ):false	Q6:Deamidation (NQ):7.64;Q17:Deamidation (NQ):0.00	Ab_Light|AbLight_Tislelizumab	0.4555	VDNALQSGNSQESVTEQDSKDSTYSLSSTLTLSK	45.21	3618.7	34	-0.4	1207.91	3	16.264	104824	65500000	735000	654000000	31700000	55100000	106000000	9	1	8	4	7	11
VDNALQSGN(+0.98)SQESVTEQDSKDSTYSLSSTLTLSKADYEK	45.21	4225.95	39	0.2	1058.24			28800000				0	0	3	0	0	0	N9:Deamidation (NQ):false	N9:Deamidation (NQ):7.32	Ab_Light|AbLight_Tislelizumab	1.4565	VDNALQSGNSQESVTEQDSKDSTYSLSSTLTLSKADYEK	45.21	4224.97	39	-1.4	1057.75	4	15.8753	103948	6410000		7290000	617000	4580000	5910000	1	0	2	1	1	1
WQ(+0.98)EGNVFSC(+57.02)SVMHEALHNHYTQK	45.21	2802.23	23	-0.6	561.652	746000		65200000				1	0	3	0	0	0	Q2:Deamidation (NQ):false;C9:Carbamidomethylation:true	Q2:Deamidation (NQ):0.00	Ab_Heavy|AbHeavy_Tislelizumab	1.9052	WQEGNVFSC(+57.02)SVMHEALHNHYTQK	45.21	2801.24	23	-2.2	935.088	3	15.0053	96356	102000000		1750000000		124000000	141000000	9	0	39	0	5	9
GFYPSDIAVEWESN(+0.98)GQPEN(+0.98)NYK	45.21	2545.09	22	-0.7	1274.05			60600000				0	0	2	0	0	0	N14:Deamidation (NQ):true;N19:Deamidation (NQ):false	N14:Deamidation (NQ):17.01;N19:Deamidation (NQ):10.11	Ab_Heavy|AbHeavy_Tislelizumab	0.0647	GFYPSDIAVEWESNGQPENNYK	43.21	2543.12	22	-0.5	849.05	3	19.5581	103948	21900000			97500000	27800000	24500000	2	0	0	3	2	3
GFYPSDIAVEWESN(+0.98)GQPENN(+0.98)YK	45.21	2545.09	22	-0.7	1274.05			53000000				0	0	1	0	0	0	N14:Deamidation (NQ):false;N20:Deamidation (NQ):false	N14:Deamidation (NQ):8.22;N20:Deamidation (NQ):0.00	Ab_Heavy|AbHeavy_Tislelizumab	0.0647	GFYPSDIAVEWESNGQPENNYK	43.21	2543.12	22	-0.5	849.05	3	19.5581	103948	21900000			97500000	27800000	24500000	2	0	0	3	2	3
GFYPSDIAVEWESNGQ(+0.98)PEN(+0.98)NYK	45.21	2545.09	22	-0.7	1274.06			53000000				0	0	1	0	0	0	Q16:Deamidation (NQ):false;N19:Deamidation (NQ):false	Q16:Deamidation (NQ):0.00;N19:Deamidation (NQ):14.02	Ab_Heavy|AbHeavy_Tislelizumab	0.0647	GFYPSDIAVEWESNGQPENNYK	43.21	2543.12	22	-0.5	849.05	3	19.5581	103948	21900000			97500000	27800000	24500000	2	0	0	3	2	3
VVSVLTVVHQ(+0.98)DWLNGKEYK	45	2214.17	19	-0.3	739.731			52400000			1550000	0	0	1	0	0	1	Q10:Deamidation (NQ):false	Q10:Deamidation (NQ):11.12	Ab_Heavy|AbHeavy_Tislelizumab	-0.2471	VVSVLTVVHQDWLNGKEYK	43.21	2213.18	19	-2.3	1108.1	2	19.3968	102689	814000000	915000		76200000	630000000	835000000	4	1	0	2	4	4
EEQFN(+0.98)STYR	45.09	1173.49	9	-0.3	587.754	30400000		29900000	12100000	33100000	39900000	2	0	8	2	2	2	N5:Deamidation (NQ):true	N5:Deamidation (NQ):43.88	Ab_Heavy|AbHeavy_Tislelizumab	0.908	EEQFNSTYR	45.13	1172.51	9	-0.1	587.262	2	7.1259	29436	69600000		3710000	27400000	70500000	53600000	3	0	5	3	3	3
WQEGNVFSC(+57.02)SVM(+15.99)HEALHN(+0.98)HYTQK	45.21	2818.22	23	7.7	565.057	261000		28400000		442000	589000	3	0	7	0	3	6	C9:Carbamidomethylation:true;M12:Oxidation (M):false;N18:Deamidation (NQ):false	M12:Oxidation (M):1000.00;N18:Deamidation (NQ):4.08	Ab_Heavy|AbHeavy_Tislelizumab	-1.0278	WQEGNVFSC(+57.02)SVMHEALHNHYTQK	45.21	2801.24	23	-2.2	935.088	3	15.0053	96356	102000000		1750000000		124000000	141000000	9	0	39	0	5	9
VSN(+0.98)KGLPSSIEK	45.17	1258.68	12	-0.1	420.566	68100000		23700000	65300000	54000000	110000000	8	0	14	4	7	8	N3:Deamidation (NQ):true	N3:Deamidation (NQ):1000.00	Ab_Heavy|AbHeavy_Tislelizumab	0.8967	VSNKGLPSSIEK	45.18	1257.69	12	-0.3	420.238	3	7.7995	34781	1990000000	1080000	88400000	4320000000	367000000	4800000000	23	2	11	16	10	22
EPQVYTLPPSQEEM(+15.99)TKNQVSLTC(+57.02)LVK	45.21	3034.5	26	0	1012.84	1650000		18800000		1570000	3130000	1	0	6	0	1	1	M14:Oxidation (M):false;C23:Carbamidomethylation:true	M14:Oxidation (M):1000.00	Ab_Heavy|AbHeavy_Tislelizumab	-1.2515	EPQVYTLPPSQEEMTKNQVSLTC(+57.02)LVK	45.21	3018.5	26	-0.3	755.884	4	19.2868	134232	4450000		204000000		3730000	7440000	2	0	3	0	2	2
TYTC(+57.02)N(+0.98)VDHKPSNTK	45.21	1664.75	14	0.4	555.923	378000		17500000		431000	365000	2	0	8	0	1	2	C4:Carbamidomethylation:true;N5:Deamidation (NQ):true	N5:Deamidation (NQ):52.22	Ab_Heavy|AbHeavy_Tislelizumab	0.2314	TYTC(+57.02)NVDHKPSNTK	45.21	1663.76	14	0.2	555.595	3	3.6065	3407	44600000		39500000	5860	43000000	69500000	4	0	9	1	6	5
TYTC(+57.02)NVDHKPSN(+0.98)TK	45.21	1664.75	14	-0.4	417.194	639000		17200000		700000	876000	3	0	7	0	2	2	C4:Carbamidomethylation:true;N12:Deamidation (NQ):false	N12:Deamidation (NQ):50.34	Ab_Heavy|AbHeavy_Tislelizumab	0.2228	TYTC(+57.02)NVDHKPSNTK	45.21	1663.76	14	0.2	555.595	3	3.6065	3407	44600000		39500000	5860	43000000	69500000	4	0	9	1	6	5
EPQ(+0.98)VYTLPPSQ(+0.98)EEMTK	43.47	1877.86	16	8.6	939.946			15000000				0	0	2	0	0	0	Q3:Deamidation (NQ):false;Q11:Deamidation (NQ):false	Q3:Deamidation (NQ):1000.00;Q11:Deamidation (NQ):1000.00	Ab_Heavy|AbHeavy_Tislelizumab	2.3965	EPQVYTLPPSQEEMTK	45.21	1875.89	16	0.8	938.954	2	13.7697	85393	72900000		3730000000		105000000	89600000	3	0	6	0	4	3
VVSVLTVVHQDWLN(+0.98)GKEYKC(+57.02)K	45.21	2502.29	21	-0.4	501.666			12900000				0	0	9	0	0	0	N14:Deamidation (NQ):true;C20:Carbamidomethylation:true	N14:Deamidation (NQ):49.79	Ab_Heavy|AbHeavy_Tislelizumab	-1.249	VVSVLTVVHQDWLNGKEYKC(+57.02)K	43.21	2501.31	21	-0.6	501.469	5	19.1382	100249	624000				834000	3090000	1	0	0	0	2	2
WQEGN(+0.98)VFSC(+57.02)SVM(+15.99)HEALHNHYTQK	45.21	2818.22	23	0.8	941.086			10300000				0	0	3	0	0	0	N5:Deamidation (NQ):false;C9:Carbamidomethylation:true;M12:Oxidation (M):false	N5:Deamidation (NQ):7.38;M12:Oxidation (M):1000.00	Ab_Heavy|AbHeavy_Tislelizumab	-1.9486	WQEGNVFSC(+57.02)SVMHEALHNHYTQK	45.21	2801.24	23	-2.2	935.088	3	15.0053	96356	102000000		1750000000		124000000	141000000	9	0	39	0	5	9
WQ(+0.98)EGNVFSC(+57.02)SVM(+15.99)HEALHNHYTQK	45.16	2818.22	23	7	940.422	102000		8610000		177000		1	0	2	0	1	0	Q2:Deamidation (NQ):false;C9:Carbamidomethylation:true;M12:Oxidation (M):false	Q2:Deamidation (NQ):15.70;M12:Oxidation (M):1000.00	Ab_Heavy|AbHeavy_Tislelizumab	-2.315	WQEGNVFSC(+57.02)SVMHEALHNHYTQK	45.21	2801.24	23	-2.2	935.088	3	15.0053	96356	102000000		1750000000		124000000	141000000	9	0	39	0	5	9
EPQVYTLPPSQ(+0.98)EEMTK	45.18	1876.88	16	-2.5	939.443			4180000				0	0	1	0	0	0	Q11:Deamidation (NQ):false	Q11:Deamidation (NQ):33.58	Ab_Heavy|AbHeavy_Tislelizumab	2.3335	EPQVYTLPPSQEEMTK	45.21	1875.89	16	0.8	938.954	2	13.7697	85393	72900000		3730000000		105000000	89600000	3	0	6	0	4	3
WQEGN(+0.98)VFSC(+57.02)SVMHEALHN(+0.98)HYTQK	45.21	2803.21	23	4.4	562.05			3950000			221000	0	0	4	0	0	1	N5:Deamidation (NQ):false;C9:Carbamidomethylation:true;N18:Deamidation (NQ):false	N5:Deamidation (NQ):19.05;N18:Deamidation (NQ):6.65	Ab_Heavy|AbHeavy_Tislelizumab	2.6125	WQEGNVFSC(+57.02)SVMHEALHNHYTQK	45.21	2801.24	23	-2.2	935.088	3	15.0053	96356	102000000		1750000000		124000000	141000000	9	0	39	0	5	9
WQ(+0.98)EGNVFSC(+57.02)SVMHEALHN(+0.98)HYTQK	45.21	2803.21	23	0.9	702.06			2570000				0	0	1	0	0	0	Q2:Deamidation (NQ):false;C9:Carbamidomethylation:true;N18:Deamidation (NQ):false	Q2:Deamidation (NQ):0.00;N18:Deamidation (NQ):2.76	Ab_Heavy|AbHeavy_Tislelizumab	3.3174	WQEGNVFSC(+57.02)SVMHEALHNHYTQK	45.21	2801.24	23	-2.2	935.088	3	15.0053	96356	102000000		1750000000		124000000	141000000	9	0	39	0	5	9
VTISKDTSKN(+0.98)QVSLK	45.19	1647.9	15	-0.4	413.234			1670000				0	0	9	0	0	0	N10:Deamidation (NQ):false	N10:Deamidation (NQ):0.00	Ab_Heavy|AbHeavy_Tislelizumab	1.0051	VTISKDTSKNQVSLK	45.2	1646.92	15	0.3	412.737	4	6.7698	26503	29900000		8440000	53300000	27200000	65600000	4	0	12	4	4	4
TYTC(+57.02)N(+0.98)VDHKPSN(+0.98)TK	45.21	1665.73	14	0.9	556.251			1640000				0	0	6	0	0	0	C4:Carbamidomethylation:true;N5:Deamidation (NQ):false;N12:Deamidation (NQ):false	N5:Deamidation (NQ):1000.00;N12:Deamidation (NQ):1000.00	Ab_Heavy|AbHeavy_Tislelizumab	0.7302	TYTC(+57.02)NVDHKPSNTK	45.21	1663.76	14	0.2	555.595	3	3.6065	3407	44600000		39500000	5860	43000000	69500000	4	0	9	1	6	5
VVSVLTVVHQ(+0.98)DWLNGKEYKC(+57.02)K	45.16	2502.29	21	-1.9	501.667			1410000				0	0	2	0	0	0	Q10:Deamidation (NQ):false;C20:Carbamidomethylation:true	Q10:Deamidation (NQ):5.55	Ab_Heavy|AbHeavy_Tislelizumab	-1.6468	VVSVLTVVHQDWLNGKEYKC(+57.02)K	43.21	2501.31	21	-0.6	501.469	5	19.1382	100249	624000				834000	3090000	1	0	0	0	2	2
TKPREEQFN(+0.98)STYR	44.75	1655.79	13	0.1	415.206	3710000		1360000		569000	8400000	4	0	2	0	3	4	N9:Deamidation (NQ):true	N9:Deamidation (NQ):26.31	Ab_Heavy|AbHeavy_Tislelizumab	0.4125	TKPREEQFNSTYR	43.21	1654.81	13	0.3	552.61	3	5.1361	14096	7580000				1770000	16200000	4	0	0	0	3	4
WQEGNVFSC(+57.02)SVMHEALHN(+0.98)HYTQ(+0.98)K	45.05	2803.21	23	-0.7	562.051			1190000				0	0	1	0	0	0	C9:Carbamidomethylation:true;N18:Deamidation (NQ):false;Q22:Deamidation (NQ):false	N18:Deamidation (NQ):51.54;Q22:Deamidation (NQ):46.33	Ab_Heavy|AbHeavy_Tislelizumab	3.1078	WQEGNVFSC(+57.02)SVMHEALHNHYTQK	45.21	2801.24	23	-2.2	935.088	3	15.0053	96356	102000000		1750000000		124000000	141000000	9	0	39	0	5	9
DTSKN(+0.98)QVSLK	43.35	1119.58	10	0.7	560.796			1030000				0	0	3	0	0	0	N5:Deamidation (NQ):true	N5:Deamidation (NQ):21.94	Ab_Heavy|AbHeavy_Tislelizumab	0.679	DTSKNQVSLK	44.75	1118.59	10	0.8	560.304	2	4.7145	10308	6970000		6530000	27600000	6780000	13900000	1	0	9	1	1	3
VVSVLTVVHQ(+0.98)DWLN(+0.98)GKEYK	45.21	2215.15	19	-1.6	555.045			949000				0	0	2	0	0	0	Q10:Deamidation (NQ):false;N14:Deamidation (NQ):true	Q10:Deamidation (NQ):1000.00;N14:Deamidation (NQ):1000.00	Ab_Heavy|AbHeavy_Tislelizumab	-0.1083	VVSVLTVVHQDWLNGKEYK	43.21	2213.18	19	-2.3	1108.1	2	19.3968	102689	814000000	915000		76200000	630000000	835000000	4	1	0	2	4	4
AYGNYWYIDVWGQ(+0.98)GTTVTVSSASTK	45.21	2754.28	25	8	1378.67			907000				0	0	1	0	0	0	Q13:Deamidation (NQ):false	Q13:Deamidation (NQ):0.00	Ab_Heavy|AbHeavy_Tislelizumab	-0.0291	AYGNYWYIDVWGQGTTVTVSSASTK	44.76	2753.3	25	1.5	919.108	3	19.8264	139491							0	0	1	0	0	0
SRWQ(+0.98)EGN(+0.98)VFSC(+57.02)SVMHEALHNHYTQK	45.21	3046.34	25	7.3	610.321			712000				0	0	3	0	0	0	Q4:Deamidation (NQ):false;N7:Deamidation (NQ):false;C11:Carbamidomethylation:true	Q4:Deamidation (NQ):29.81;N7:Deamidation (NQ):41.87	Ab_Heavy|AbHeavy_Tislelizumab	0.3577	SRWQEGNVFSC(+57.02)SVMHEALHNHYTQK	45.21	3044.38	25	0.2	508.57	6	14.9311	95523	16600000		6260000		15900000	19000000	4	0	11	0	3	5
C(+57.02)KVSN(+0.98)KGLPSSIEK	44.84	1546.8	14	-0.4	516.942	17900000		657000		11400000	25000000	3	0	4	0	3	6	C1:Carbamidomethylation:true;N5:Deamidation (NQ):true	N5:Deamidation (NQ):1000.00	Ab_Heavy|AbHeavy_Tislelizumab	1.5342	C(+57.02)KVSNKGLPSSIEK	43.21	1545.82	14	-0.4	516.28	3	6.4495	24252	19700000		101000		7250000	54900000	2	0	2	0	3	4
EPQVYTLPPSQ(+0.98)EEMTKNQVSLTC(+57.02)LVK	44.91	3019.49	26	-1.6	1007.84			655000				0	0	1	0	0	0	Q11:Deamidation (NQ):false;C23:Carbamidomethylation:true	Q11:Deamidation (NQ):2.81	Ab_Heavy|AbHeavy_Tislelizumab	0.2235	EPQVYTLPPSQEEMTKNQVSLTC(+57.02)LVK	45.21	3018.5	26	-0.3	755.884	4	19.2868	134232	4450000		204000000		3730000	7440000	2	0	3	0	2	2
DTSKNQ(+0.98)VSLK	37.6	1119.58	10	1.2	560.796			536000				0	0	2	0	0	0	Q6:Deamidation (NQ):false	Q6:Deamidation (NQ):8.14	Ab_Heavy|AbHeavy_Tislelizumab	0.5671	DTSKNQVSLK	44.75	1118.59	10	0.8	560.304	2	4.7145	10308	6970000		6530000	27600000	6780000	13900000	1	0	9	1	1	3
N(+0.98)Q(+0.98)VSLTC(+57.02)LVK	44.24	1162.59	10	-0.4	582.302			461000				0	0	1	0	0	0	N1:Deamidation (NQ):false;Q2:Deamidation (NQ):false;C7:Carbamidomethylation:true	N1:Deamidation (NQ):1000.00;Q2:Deamidation (NQ):1000.00	Ab_Heavy|AbHeavy_Tislelizumab	3.3759	NQVSLTC(+57.02)LVK	45.19	1160.62	10	-0.4	581.318	2	14.9331	95593	59300000		3180000000	251000	105000000	82900000	4	0	9	1	3	4
TPEVTC(+57.02)VVVAVSQ(+0.98)EDPEVQFN(+0.98)WYVDGVEVHNAKTKPR	38.81	4228.04	37	7.7	846.819			435000				0	0	1	0	0	0	C6:Carbamidomethylation:true;Q13:Deamidation (NQ):false;N21:Deamidation (NQ):false	Q13:Deamidation (NQ):6.65;N21:Deamidation (NQ):0.00	Ab_Heavy|AbHeavy_Tislelizumab
TYTC(+57.02)N(+0.98)VDHKPSNTKVDK	44.4	2006.94	17	0.3	502.992	1600		385000				1	0	3	0	0	0	C4:Carbamidomethylation:true;N5:Deamidation (NQ):false	N5:Deamidation (NQ):10.99	Ab_Heavy|AbHeavy_Tislelizumab	0.2246	TYTC(+57.02)NVDHKPSNTKVDK	45.2	2005.95	17	0.6	502.747	4	3.7516	4082	9710000		30200		7680000	12500000	5	0	2	0	4	4
SRWQEGN(+0.98)VFSC(+57.02)SVMHEALHN(+0.98)HYTQK	45.14	3046.34	25	8.3	610.628			340000				0	0	1	0	0	0	N7:Deamidation (NQ):false;C11:Carbamidomethylation:true;N20:Deamidation (NQ):false	N7:Deamidation (NQ):14.84;N20:Deamidation (NQ):6.65	Ab_Heavy|AbHeavy_Tislelizumab	0.5269	SRWQEGNVFSC(+57.02)SVMHEALHNHYTQK	45.21	3044.38	25	0.2	508.57	6	14.9311	95523	16600000		6260000		15900000	19000000	4	0	11	0	3	5
SRWQ(+0.98)EGNVFSC(+57.02)SVMHEALHN(+0.98)HYTQK	43.82	3046.34	25	8.3	610.795			340000				0	0	1	0	0	0	Q4:Deamidation (NQ):false;C11:Carbamidomethylation:true;N20:Deamidation (NQ):false	Q4:Deamidation (NQ):28.36;N20:Deamidation (NQ):0.00	Ab_Heavy|AbHeavy_Tislelizumab	0.5269	SRWQEGNVFSC(+57.02)SVMHEALHNHYTQK	45.21	3044.38	25	0.2	508.57	6	14.9311	95523	16600000		6260000		15900000	19000000	4	0	11	0	3	5
TYTC(+57.02)NVDHKPSN(+0.98)TKVDK	45.2	2006.94	17	0	502.992	41500		272000		38500		1	0	2	0	1	0	C4:Carbamidomethylation:true;N12:Deamidation (NQ):false	N12:Deamidation (NQ):20.76	Ab_Heavy|AbHeavy_Tislelizumab	0.4404	TYTC(+57.02)NVDHKPSNTKVDK	45.2	2005.95	17	0.6	502.747	4	3.7516	4082	9710000		30200		7680000	12500000	5	0	2	0	4	4
SRWQEGNVFSC(+57.02)SVMHEALHN(+0.98)HYTQK	45.11	3045.36	25	0.1	762.85			247000				0	0	1	0	0	0	C11:Carbamidomethylation:true;N20:Deamidation (NQ):false	N20:Deamidation (NQ):18.38	Ab_Heavy|AbHeavy_Tislelizumab	0.6448	SRWQEGNVFSC(+57.02)SVMHEALHNHYTQK	45.21	3044.38	25	0.2	508.57	6	14.9311	95523	16600000		6260000		15900000	19000000	4	0	11	0	3	5
SRWQEGNVFSC(+57.02)SVMHEALHN(+0.98)HYTQ(+0.98)K	31.43	3046.34	25	7.3	610.794			192000				0	0	1	0	0	0	C11:Carbamidomethylation:true;N20:Deamidation (NQ):false;Q24:Deamidation (NQ):false	N20:Deamidation (NQ):12.78;Q24:Deamidation (NQ):9.71	Ab_Heavy|AbHeavy_Tislelizumab	0.3577	SRWQEGNVFSC(+57.02)SVMHEALHNHYTQK	45.21	3044.38	25	0.2	508.57	6	14.9311	95523	16600000		6260000		15900000	19000000	4	0	11	0	3	5
SRWQEGN(+0.98)VFSC(+57.02)SVMHEALHNHYTQK	45.21	3045.36	25	7.6	610.284			151000				0	0	1	0	0	0	N7:Deamidation (NQ):false;C11:Carbamidomethylation:true	N7:Deamidation (NQ):23.45	Ab_Heavy|AbHeavy_Tislelizumab	0.4829	SRWQEGNVFSC(+57.02)SVMHEALHNHYTQK	45.21	3044.38	25	0.2	508.57	6	14.9311	95523	16600000		6260000		15900000	19000000	4	0	11	0	3	5
EEQ(+0.98)FN(+0.98)STYR	44.5	1174.48	9	-0.2	588.246			106000				0	0	3	0	0	0	Q3:Deamidation (NQ):true;N5:Deamidation (NQ):true	Q3:Deamidation (NQ):1000.00;N5:Deamidation (NQ):1000.00	Ab_Heavy|AbHeavy_Tislelizumab	1.3669	EEQFNSTYR	45.13	1172.51	9	-0.1	587.262	2	7.1259	29436	69600000		3710000	27400000	70500000	53600000	3	0	5	3	3	3
VSN(+0.98)KGLPSSIEKTISK	45.16	1687.94	16	-1.3	423.25			76200			42400	0	0	2	0	0	1	N3:Deamidation (NQ):false	N3:Deamidation (NQ):1000.00	Ab_Heavy|AbHeavy_Tislelizumab	0.5387	VSNKGLPSSIEKTISK	44.9	1686.95	16	0.3	563.325	3	9.1688	45101	2290000		1670000	364000	305000	6370000	2	0	7	2	1	4
EPQ(+0.98)VYTLPPSQEEM(+15.99)TK	38.3	1892.87	16	-5.6	631.96			41200				0	0	1	0	0	0	Q3:Deamidation (NQ):false;M14:Oxidation (M):false	Q3:Deamidation (NQ):19.61;M14:Oxidation (M):1000.00	Ab_Heavy|AbHeavy_Tislelizumab	-1.7528	EPQVYTLPPSQEEMTK	45.21	1875.89	16	0.8	938.954	2	13.7697	85393	72900000		3730000000		105000000	89600000	3	0	6	0	4	3
TKPREEQ(+0.98)FNSTYR	38.74	1655.79	13	-0.4	415.206	185000		34100			454000	1	0	1	0	0	1	Q7:Deamidation (NQ):false	Q7:Deamidation (NQ):8.22	Ab_Heavy|AbHeavy_Tislelizumab	0.0924	TKPREEQFNSTYR	43.21	1654.81	13	0.3	552.61	3	5.1361	14096	7580000				1770000	16200000	4	0	0	0	3	4
GQ(+0.98)PREPQVYTLPPSQEEMTK	44.3	2315.11	20	-4.9	772.72			27200				0	0	1	0	0	0	Q2:Deamidation (NQ):false	Q2:Deamidation (NQ):3.97	Ab_Heavy|AbHeavy_Tislelizumab	0.3424	GQPREPQVYTLPPSQEEMTK	44.8	2314.13	20	0.8	772.719	3	12.6691	77132	7920000		4420000		6370000	14400000	2	0	1	0	2	2
SRWQEGNVFSC(+57.02)SVM(+15.99)HEALHNHYTQK	43.21	3060.37	25	-0.1	613.483	888000				348000	1660000	5	0	0	0	2	4	C11:Carbamidomethylation:true;M14:Oxidation (M):false	M14:Oxidation (M):1000.00	Ab_Heavy|AbHeavy_Tislelizumab	-2.3767	SRWQEGNVFSC(+57.02)SVMHEALHNHYTQK	45.21	3044.38	25	0.2	508.57	6	14.9311	95523	16600000		6260000		15900000	19000000	4	0	11	0	3	5
GQPREPQVYTLPPSQEEM(+15.99)TK	43.2	2330.12	20	-0.2	778.049	533000			70000000	533000	1650000	2	0	0	3	1	2	M18:Oxidation (M):false	M18:Oxidation (M):1000.00	Ab_Heavy|AbHeavy_Tislelizumab	-1.0527	GQPREPQVYTLPPSQEEMTK	44.8	2314.13	20	0.8	772.719	3	12.6691	77132	7920000		4420000		6370000	14400000	2	0	1	0	2	2
TLDNDIM(+15.99)LIK	43.17	1190.62	10	-0.5	596.318	644000	1180000		4940000	226000	407000	4	3	0	1	3	4	M7:Oxidation (M):true	M7:Oxidation (M):1000.00	G3HUC0|G3HUC0_CRIGR	-2.2022	TLDNDIMLIK	43.24	1174.63	10	-0.7	588.32	2	19.139	132930	1870000	6230000			1870000	3580000	1	1	1	0	1	1
VTM(+15.99)QNLNDR	42.41	1105.52	9	1.3	553.767				31600	16300	14900	0	0	0	1	1	1	M3:Oxidation (M):true	M3:Oxidation (M):1000.00	G3IPJ0|G3IPJ0_CRIGR:G3IPB6|G3IPB6_CRIGR:G3I8F9|G3I8F9_CRIGR	-3.6373	VTMQNLNDR	44.53	1089.52	9	0.1	545.77	2	7.9332	36274		19100	183000				0	1	1	0	1	0
TYTC(+57.02)NVDHKPSN(+0.98)TKVDKR	43.21	2163.04	18	0.6	433.819	310000				315000	1260000	1	0	0	0	2	3	C4:Carbamidomethylation:true;N12:Deamidation (NQ):false	N12:Deamidation (NQ):47.00	Ab_Heavy|AbHeavy_Tislelizumab	0.2946	TYTC(+57.02)NVDHKPSNTKVDKR	43.21	2162.05	18	-0.2	433.619	5	3.6012	3180	38600000				20000000	41300000	5	0	0	0	4	5
TPEVTC(+57.02)VVVAVSQEDPEVQFN(+0.98)WYVDGVEVHNAK	43.21	3744.76	33	6.3	937.702						1130000	0	0	0	0	0	1	C6:Carbamidomethylation:true;N21:Deamidation (NQ):false	N21:Deamidation (NQ):0.00	Ab_Heavy|AbHeavy_Tislelizumab	-0.0042	TPEVTC(+57.02)VVVAVSQEDPEVQFNWYVDGVEVHNAK	45.21	3743.78	33	0.6	1249.6	3	19.7586	138722			92500000				0	0	2	0	0	1
S(+42.01)C(+57.02)QISC(+57.02)K	42.23	923.384	7	0.3	462.699	3850				6570	7140	1	0	0	0	1	1	S1:Acetylation (Protein N-term):true;C2:Carbamidomethylation:true;C6:Carbamidomethylation:true	S1:Acetylation (Protein N-term):1000.00	G3IBP3|G3IBP3_CRIGR
LGPSVPN(+0.98)K	41.57	811.444	8	-0.2	406.729	15700000		8410000		2030000	8780000	2	0	5	0	1	2	N7:Deamidation (NQ):false	N7:Deamidation (NQ):1000.00	G3H1A7|G3H1A7_CRIGR
WQEGNVFSC(+57.02)SVMHEALHNHYTQ(+0.98)K	43.21	2802.23	23	-0.4	701.815	618000					905000	1	0	0	0	0	1	C9:Carbamidomethylation:true;Q22:Deamidation (NQ):false	Q22:Deamidation (NQ):0.00	Ab_Heavy|AbHeavy_Tislelizumab	1.9573	WQEGNVFSC(+57.02)SVMHEALHNHYTQK	45.21	2801.24	23	-2.2	935.088	3	15.0053	96356	102000000		1750000000		124000000	141000000	9	0	39	0	5	9
TYTC(+57.02)N(+0.98)VDHKPSNTKVDKR	41.32	2163.04	18	1.1	541.772	675000					566000	2	0	0	0	0	1	C4:Carbamidomethylation:true;N5:Deamidation (NQ):false	N5:Deamidation (NQ):8.82	Ab_Heavy|AbHeavy_Tislelizumab	0.2946	TYTC(+57.02)NVDHKPSNTKVDKR	43.21	2162.05	18	-0.2	433.619	5	3.6012	3180	38600000				20000000	41300000	5	0	0	0	4	5
GQPREPQVYTLPPSQEEM(+15.99)TKNQVSLTC(+57.02)LVK	41.42	3472.73	30	0.4	869.692	208000					477000	1	0	0	0	0	1	M18:Oxidation (M):false;C27:Carbamidomethylation:true	M18:Oxidation (M):1000.00	Ab_Heavy|AbHeavy_Tislelizumab	-1.3757	GQPREPQVYTLPPSQEEMTKNQVSLTC(+57.02)LVK	43.21	3456.74	30	-0.1	865.442	4	18.9548	98845	1750000		360000		1570000	2520000	1	0	2	0	1	1
SQ(+0.98)LMLTR	39.28	848.443	7	0.8	425.229	153000				115000	349000	1	0	0	0	1	1	Q2:Deamidation (NQ):false	Q2:Deamidation (NQ):1000.00	G3IPL4|G3IPL4_CRIGR
A(+42.01)C(+57.02)GLVASNLNLKPGEC(+57.02)LK	39.18	1985.01	18	-2.8	663.009							0	0	0	0	0	0	A1:Acetylation (Protein N-term):false;C2:Carbamidomethylation:true;C16:Carbamidomethylation:true	A1:Acetylation (Protein N-term):1000.00	G3I4Z7|G3I4Z7_CRIGR
WQEGNVFSC(+57.02)SVM(+15.99)HEALHNHYTQ(+0.98)K	44.5	2818.22	23	5.6	565.056					86600	285000	0	0	0	0	1	3	C9:Carbamidomethylation:true;M12:Oxidation (M):false;Q22:Deamidation (NQ):false	M12:Oxidation (M):1000.00;Q22:Deamidation (NQ):0.00	Ab_Heavy|AbHeavy_Tislelizumab	-0.8162	WQEGNVFSC(+57.02)SVMHEALHNHYTQK	45.21	2801.24	23	-2.2	935.088	3	15.0053	96356	102000000		1750000000		124000000	141000000	9	0	39	0	5	9
A(+42.01)SGVAVSDGVIK	38.44	1143.61	12	-1.7	572.813							0	0	0	0	0	0	A1:Acetylation (Protein N-term):false	A1:Acetylation (Protein N-term):1000.00	G3IDM2|G3IDM2_CRIGR
EPQ(+0.98)VYTLPPSQEEMTK	22.75	1876.88	16	9.7	939.455						149000	0	0	0	0	0	1	Q3:Deamidation (NQ):false	Q3:Deamidation (NQ):32.94	Ab_Heavy|AbHeavy_Tislelizumab	2.7651	EPQVYTLPPSQEEMTK	45.21	1875.89	16	0.8	938.954	2	13.7697	85393	72900000		3730000000		105000000	89600000	3	0	6	0	4	3
VVSVLTVVHQ(+0.98)DWLN(+0.98)GK	36.73	1794.95	16	5.5	599.328				272000		111000	0	0	0	1	0	1	Q10:Deamidation (NQ):false;N14:Deamidation (NQ):false	Q10:Deamidation (NQ):1000.00;N14:Deamidation (NQ):1000.00	Ab_Heavy|AbHeavy_Tislelizumab	-2.448	VVSVLTVVHQDWLNGK	43.21	1792.98	16	0	598.668	3	19.68	104973	836000000			610000000	1070000000	813000000	5	0	0	4	3	3
SRWQEGN(+0.98)VFSC(+57.02)SVM(+15.99)HEALHNHYTQK	35.86	3061.36	25	6.4	511.237						104000	0	0	0	0	0	1	N7:Deamidation (NQ):false;C11:Carbamidomethylation:true;M14:Oxidation (M):false	N7:Deamidation (NQ):4.76;M14:Oxidation (M):1000.00	Ab_Heavy|AbHeavy_Tislelizumab	-2.2465	SRWQEGNVFSC(+57.02)SVMHEALHNHYTQK	45.21	3044.38	25	0.2	508.57	6	14.9311	95523	16600000		6260000		15900000	19000000	4	0	11	0	3	5
N(+0.98)LESSLQSETVIMSR	36.12	1693.82	15	-2.2	848.917							0	0	0	0	0	0	N1:Deamidation (NQ):false	N1:Deamidation (NQ):0.00	G3GVA0|G3GVA0_CRIGR
AKGQPREPQVYTLPPSQEEM(+15.99)TK	39.57	2529.25	22	0.2	633.571				9320000			0	0	0	4	0	0	M20:Oxidation (M):false	M20:Oxidation (M):1000.00	Ab_Heavy|AbHeavy_Tislelizumab	-1.9537	AKGQPREPQVYTLPPSQEEMTK	42.78	2513.26	22	0.6	629.572	4	11.7263	32681	818000				737000	1140000	5	0	0	0	2	3
ALEQ(+0.98)ANGELEVK	32.85	1300.65	12	1.6	651.835					17600		0	0	0	0	1	0	Q4:Deamidation (NQ):false	Q4:Deamidation (NQ):8.22	G3I8F7|G3I8F7_CRIGR
LGM(+15.99)TDAFEDR	32.43	1169.5	10	0.8	585.759							0	0	0	0	0	0	M3:Oxidation (M):true	M3:Oxidation (M):1000.00	G3IEG2|G3IEG2_CRIGR
EPQVYTLPPSQ(+0.98)EEM(+15.99)TK	39.01	1892.87	16	-8.5	947.435				63700			0	0	0	1	0	0	Q11:Deamidation (NQ):false;M14:Oxidation (M):false	Q11:Deamidation (NQ):38.36;M14:Oxidation (M):1000.00	Ab_Heavy|AbHeavy_Tislelizumab	-1.6641	EPQVYTLPPSQEEMTK	45.21	1875.89	16	0.8	938.954	2	13.7697	85393	72900000		3730000000		105000000	89600000	3	0	6	0	4	3
GQPREPQVYTLPPSQ(+0.98)EEMTK	31.09	2315.11	20	-8.7	773.039	191000						1	0	0	0	0	0	Q15:Deamidation (NQ):false	Q15:Deamidation (NQ):16.27	Ab_Heavy|AbHeavy_Tislelizumab	0.8827	GQPREPQVYTLPPSQEEMTK	44.8	2314.13	20	0.8	772.719	3	12.6691	77132	7920000		4420000		6370000	14400000	2	0	1	0	2	2
DVDAAYM(+15.99)SK	30.31	1014.43	9	0.3	508.225				11000			0	0	0	1	0	0	M7:Oxidation (M):false	M7:Oxidation (M):1000.00	G3IBP2|G3IBP2_CRIGR	-2.6048	DVDAAYMSK	38.29	998.438	9	1.3	500.227	2	7.697	21477	14900				14100		1	0	0	0	1	0
SRWQEGNVFSC(+57.02)SVM(+15.99)HEALHNHYTQ(+0.98)K	42.23	3061.36	25	5.3	766.35	116000						2	0	0	0	0	0	C11:Carbamidomethylation:true;M14:Oxidation (M):false;Q24:Deamidation (NQ):false	M14:Oxidation (M):1000.00;Q24:Deamidation (NQ):0.00	Ab_Heavy|AbHeavy_Tislelizumab	-1.9919	SRWQEGNVFSC(+57.02)SVMHEALHNHYTQK	45.21	3044.38	25	0.2	508.57	6	14.9311	95523	16600000		6260000		15900000	19000000	4	0	11	0	3	5
VSFKWNAN(+0.98)TERYLR	29.32	1783.9	14	6.1	595.645			2190000				0	0	1	0	0	0	N8:Deamidation (NQ):false	N8:Deamidation (NQ):14.04	G3H9F7|G3H9F7_CRIGR
ISAVSVAQ(+0.98)R	28.32	930.513	9	0	466.265	1110000		34500000		1180000		1	0	3	0	1	0	Q8:Deamidation (NQ):false	Q8:Deamidation (NQ):1000.00	G3HKQ8|G3HKQ8_CRIGR
TYPPFVN(+0.98)FFEMSK	28.18	1606.74	13	2.8	536.588							0	0	0	0	0	0	N7:Deamidation (NQ):false	N7:Deamidation (NQ):1000.00	G3H6H0|G3H6H0_CRIGR
LSSQQ(+0.98)A	27.8	633.297	6	0.3	634.319				1080000			0	0	0	1	0	0	Q5:Deamidation (NQ):false	Q5:Deamidation (NQ):0.00	G3HEU6|G3HEU6_CRIGR
N(+0.98)GELQGFPYK	27.32	1152.55	10	0.9	577.28	6030					10900	1	0	0	0	0	1	N1:Deamidation (NQ):false	N1:Deamidation (NQ):33.81	G3IJW0|G3IJW0_CRIGR
TVFDAELSQM(+15.99)QTHISDTSVVLSM(+15.99)DNNR	27.27	3069.4	27	0.8	1024.14					46500		0	0	0	0	1	0	M10:Oxidation (M):false;M23:Oxidation (M):false	M10:Oxidation (M):1000.00;M23:Oxidation (M):1000.00	G3IBN8|G3IBN8_CRIGR
VIC(+57.02)C(+57.02)KGN(+0.98)LVKESGTDQHR	27.03	2101	18	-2.3	1051.51							0	0	0	0	0	0	C3:Carbamidomethylation:true;C4:Carbamidomethylation:true;N7:Deamidation (NQ):false	N7:Deamidation (NQ):18.61	G3GU69|G3GU69_CRIGR
E(+42.01)TLSFPR	26.52	890.45	7	4.2	446.234						155000	0	0	0	0	0	1	E1:Acetylation (Protein N-term):false	E1:Acetylation (Protein N-term):1000.00	G3HQJ6|G3HQJ6_CRIGR	0.4487	ETLSFPR	23.79	848.439	7	2.4	425.228	2	12.3857	53847						1040000	0	0	0	0	0	2
GIPN(+0.98)TVEK	26.24	857.449	8	-1.7	429.732			326000		3370000	13900000	0	0	2	0	1	2	N4:Deamidation (NQ):false	N4:Deamidation (NQ):1000.00	G3IAQ6|G3IAQ6_CRIGR	-0.2347	GIPNTVEK	24.13	856.465	8	-0.3	429.24	2	9.3702	26214							0	0	0	0	1	1
STSQ(+0.98)GFC(+57.02)FNILC(+57.02)VGETGIGK	25.66	2175	20	-1.7	726.674						473000	0	0	0	0	0	1	Q4:Deamidation (NQ):false;C7:Carbamidomethylation:true;C12:Carbamidomethylation:true	Q4:Deamidation (NQ):7.61	G3IC99|G3IC99_CRIGR
ATPMTPEQ(+0.98)AMK	25.28	1204.55	11	-8	603.778					7920		0	0	0	0	1	0	Q8:Deamidation (NQ):false	Q8:Deamidation (NQ):1000.00	G3GY19|G3GY19_CRIGR
FVHQ(+0.98)SC(+57.02)LHQ(+0.98)WIKSSDTR	25.01	2130	17	-7.7	533.753	38800						1	0	0	0	0	0	Q4:Deamidation (NQ):false;C6:Carbamidomethylation:true;Q9:Deamidation (NQ):false	Q4:Deamidation (NQ):1000.00;Q9:Deamidation (NQ):1000.00	G3HJX6|G3HJX6_CRIGR
QSN(+0.98)YNEK	24.97	882.372	7	0.8	442.193			26000				0	0	1	0	0	0	N3:Deamidation (NQ):false	N3:Deamidation (NQ):6.59	G3HN61|G3HN61_CRIGR
SVVSTVSFYNKNKQYLN(+0.98)PLER	24.55	2486.28	21	7.7	498.265			35600				0	0	1	0	0	0	N17:Deamidation (NQ):false	N17:Deamidation (NQ):8.82	G3HNI8|G3HNI8_CRIGR
ILNEM(+15.99)RDQYEK	24	1453.69	11	0.4	485.57				2560			0	0	0	1	0	0	M5:Oxidation (M):false	M5:Oxidation (M):1000.00	G3I8F9|G3I8F9_CRIGR
S(+42.01)VN(+0.98)SEGQMDDASAVTR	23.79	1708.72	16	7.6	855.374				43000			0	0	0	1	0	0	S1:Acetylation (Protein N-term):false;N3:Deamidation (NQ):false	S1:Acetylation (Protein N-term):1000.00;N3:Deamidation (NQ):33.81	G3HIX8|G3HIX8_CRIGR
NLESSLQ(+0.98)SETVIMSR	23.41	1693.82	15	-2.2	848.916							0	0	0	0	0	0	Q7:Deamidation (NQ):false	Q7:Deamidation (NQ):9.45	G3GVA0|G3GVA0_CRIGR
LSGQ(+0.98)N(+0.98)K	23.37	647.313	6	0.3	648.609				1250000			0	0	0	1	0	0	Q4:Deamidation (NQ):false;N5:Deamidation (NQ):false	Q4:Deamidation (NQ):1000.00;N5:Deamidation (NQ):1000.00	G3HHH0|G3HHH0_CRIGR
SFGGQ(+0.98)C(+57.02)R	22.93	811.328	7	-0.4	406.671							0	0	0	0	0	0	Q5:Deamidation (NQ):false;C6:Carbamidomethylation:true	Q5:Deamidation (NQ):1000.00	G3HHG3|G3HHG3_CRIGR
GQPREPQ(+0.98)VYTLPPSQEEM(+15.99)TK	29.61	2331.11	20	8.8	778.379	72200						1	0	0	0	0	0	Q7:Deamidation (NQ):false;M18:Oxidation (M):false	Q7:Deamidation (NQ):2.87;M18:Oxidation (M):1000.00	Ab_Heavy|AbHeavy_Tislelizumab	-1.2665	GQPREPQVYTLPPSQEEMTK	44.8	2314.13	20	0.8	772.719	3	12.6691	77132	7920000		4420000		6370000	14400000	2	0	1	0	2	2
AN(+0.98)SN(+0.98)LVLQADR	22.73	1201.59	11	-9	601.799					21900		0	0	0	0	1	0	N2:Deamidation (NQ):false;N4:Deamidation (NQ):false	N2:Deamidation (NQ):41.57;N4:Deamidation (NQ):8.26	G3H037|G3H037_CRIGR
VHPSLDTFTPEEMLQ(+0.98)QMK	22.64	2131	18	0.7	534.257							0	0	0	0	0	0	Q15:Deamidation (NQ):false	Q15:Deamidation (NQ):0.00	G3GVQ4|G3GVQ4_CRIGR
TSTSNSN(+0.98)NNASLHEVK	22.31	1702.78	16	-0.7	852.395							0	0	0	0	0	0	N7:Deamidation (NQ):false	N7:Deamidation (NQ):0.00	G3HJT0|G3HJT0_CRIGR
QM(+15.99)ERDAMADIR	21.62	1350.6	11	-0.1	676.308							0	0	0	0	0	0	M2:Oxidation (M):false	M2:Oxidation (M):7.38	G3IKY1|G3IKY1_CRIGR
D(+42.01)AVRLWSPPVR	21.46	1336.73	11	6.1	446.585						656000	0	0	0	0	0	1	D1:Acetylation (Protein N-term):false	D1:Acetylation (Protein N-term):1000.00	G3H0C4|G3H0C4_CRIGR
SFGN(+0.98)N(+0.98)GSK	21.4	811.335	8	-9.7	406.671							0	0	0	0	0	0	N4:Deamidation (NQ):false;N5:Deamidation (NQ):true	N4:Deamidation (NQ):1000.00;N5:Deamidation (NQ):1000.00	G3I2I2|G3I2I2_CRIGR
YLLQ(+0.98)AN(+0.98)KK	21.26	978.539	8	-0.3	490.277						311000	0	0	0	0	0	1	Q4:Deamidation (NQ):true;N6:Deamidation (NQ):false	Q4:Deamidation (NQ):1000.00;N6:Deamidation (NQ):1000.00	G3I9F2|G3I9F2_CRIGR
LLRDYQELM(+15.99)NTK	21.2	1538.78	12	1.2	513.933					17500		0	0	0	0	1	0	M9:Oxidation (M):false	M9:Oxidation (M):1000.00	G3IBP3|G3IBP3_CRIGR	-4.5403	LLRDYQELMNTK	42.78	1522.78	12	0.1	508.601	3	14.8383	46863					61300		1	0	0	0	1	0
YVAIC(+57.02)N(+0.98)TLGYSVKM(+15.99)SR	21.16	1877.9	16	5.1	627.643							0	0	0	0	0	0	C5:Carbamidomethylation:true;N6:Deamidation (NQ):false;M14:Oxidation (M):false	N6:Deamidation (NQ):1000.00;M14:Oxidation (M):1000.00	G3HR30|G3HR30_CRIGR
VLQPN(+0.98)TC(+57.02)C(+57.02)	21.08	991.41	8	-9.2	496.708	1690000						1	0	0	0	0	0	N5:Deamidation (NQ):false;C7:Carbamidomethylation:true;C8:Carbamidomethylation:true	N5:Deamidation (NQ):0.00	G3IGN6|G3IGN6_CRIGR
VYWMC(+57.02)RDQ(+0.98)AR	21.06	1384.6	10	2.9	462.543			33800				0	0	1	0	0	0	C5:Carbamidomethylation:true;Q8:Deamidation (NQ):false	Q8:Deamidation (NQ):1000.00	G3IFB3|G3IFB3_CRIGR
YDFIM(+15.99)ETK	20.98	1061.47	8	-3.6	531.743			1290000				0	0	1	0	0	0	M5:Oxidation (M):false	M5:Oxidation (M):1000.00	G3HJX6|G3HJX6_CRIGR
MISQ(+0.98)SGLSN(+0.98)STESLDSMK	20.91	1915.84	18	3.4	479.969							0	0	0	0	0	0	Q4:Deamidation (NQ):false;N9:Deamidation (NQ):false	Q4:Deamidation (NQ):1000.00;N9:Deamidation (NQ):1000.00	G3IA97|G3IA97_CRIGR
VYAYQM(+15.99)VRTDSRDQK	20.86	1874.89	15	-8.5	626.302			99600				0	0	1	0	0	0	M6:Oxidation (M):false	M6:Oxidation (M):1000.00	G3HTA5|G3HTA5_CRIGR
ASKEGDAQ(+0.98)SQ(+0.98)FLWEK	20.75	1724.79	15	6.9	863.408							0	0	0	0	0	0	Q8:Deamidation (NQ):false;Q10:Deamidation (NQ):false	Q8:Deamidation (NQ):1000.00;Q10:Deamidation (NQ):1000.00	G3H1G1|G3H1G1_CRIGR
YTLFSTSAEGQ(+0.98)NHSR	20.73	1697.76	15	3.2	567.599					1510		0	0	0	0	1	0	Q11:Deamidation (NQ):false	Q11:Deamidation (NQ):10.11	G3HFU8|G3HFU8_CRIGR
N(+0.98)TTGC(+57.02)LRNLSSAGEEAR	20.64	1835.84	17	2.4	919.434							0	0	0	0	0	0	N1:Deamidation (NQ):false;C5:Carbamidomethylation:true	N1:Deamidation (NQ):0.00	G3HHT0|G3HHT0_CRIGR
DTEMGQQSLLFQ(+0.98)IDYPEIAEGIM(+15.99)PR	20.39	2897.35	25	-4.1	725.592						2100000	0	0	0	0	0	1	Q12:Deamidation (NQ):false;M23:Oxidation (M):false	Q12:Deamidation (NQ):71.27;M23:Oxidation (M):43.55	G3HFB4|G3HFB4_CRIGR
QEQELQALHAELSQ(+0.98)VR	20.3	1878.94	16	7.2	940.486							0	0	0	0	0	0	Q14:Deamidation (NQ):false	Q14:Deamidation (NQ):15.57	G3HWT7|G3HWT7_CRIGR
EFEQ(+0.98)FNK	20.19	941.413	7	3.1	471.713							0	0	0	0	0	0	Q4:Deamidation (NQ):false	Q4:Deamidation (NQ):4.64	G3GXH9|G3GXH9_CRIGR
DSEVQ(+0.98)EAALRREM(+15.99)K	20.03	1677.8	14	-5.2	560.272							0	0	0	0	0	0	Q5:Deamidation (NQ):false;M13:Oxidation (M):false	Q5:Deamidation (NQ):1000.00;M13:Oxidation (M):1000.00	G3GS63|G3GS63_CRIGR

## Sheet: DIA_Modified Peptides 2
PG.ProteinAccessions	PG.Genes	PG.Organisms	PTM.ProteinId	PTM.CollapseKey	PTM.Multiplicity	PTM.ModificationTitle	PTM.SiteAA	PTM.SiteLocation	PTM.FlankingRegion	[1] ASTGS20241110_1M_DavidR.raw.PTM.Group	[2] ASTGS20241110_1Y_DavidR.raw.PTM.Group	[3] ASTGS20241110_Temp_DavidR.raw.PTM.Group	[4] ASTGS20241110_RS_DavidR.raw.PTM.Group	[1] ASTGS20241110_1M_DavidR.raw.PTM.NrOfCollapsedPeptides	[2] ASTGS20241110_1Y_DavidR.raw.PTM.NrOfCollapsedPeptides	[3] ASTGS20241110_OX_DavidR.raw.PTM.NrOfCollapsedPeptides	[4] ASTGS20241110_RS_DavidR.raw.PTM.NrOfCollapsedPeptides	[1] ASTGS20241110_1M_DavidR.raw.PTM.SiteProbability	[2] ASTGS20241110_1Y_DavidR.raw.PTM.SiteProbability	[3] ASTGS20241110_OX_DavidR.raw.PTM.SiteProbability	[4] ASTGS20241110_RS_DavidR.raw.PTM.SiteProbability	[1] ASTGS20241110_1M_DavidR.raw.PTM.Quantity	[2] ASTGS20241110_1Y_DavidR.raw.PTM.Quantity	[3] ASTGS20241110_Temp_DavidR.raw.PTM.Quantity	[4] ASTGS20241110_RS_DavidR.raw.PTM.Quantity
Ab_Heavy		Homo Sapiens	Ab_Heavy	Ab_Heavy_M356_M1	1	Oxidation (M)	M	356	LPPSQEEMTKNQVSL	_EPQVYTLPPSQEEM[Oxidation (M)]TK_.2;_EPQVYTLPPSQEEM[Oxidation (M)]TK_.3;_AKGQPREPQVYTLPPSQEEM[Oxidation (M)]TK_.4;_AKGQPREPQVYTLPPSQEEM[Oxidation (M)]TK_.3;_GQPREPQVYTLPPSQEEM[Oxidation (M)]TK_.3	_EPQVYTLPPSQEEM[Oxidation (M)]TK_.2;_EPQVYTLPPSQEEM[Oxidation (M)]TK_.3;_AKGQPREPQVYTLPPSQEEM[Oxidation (M)]TK_.4;_AKGQPREPQVYTLPPSQEEM[Oxidation (M)]TK_.3;_GQPREPQVYTLPPSQEEM[Oxidation (M)]TK_.3	_EPQVYTLPPSQEEM[Oxidation (M)]TK_.2;_EPQVYTLPPSQEEM[Oxidation (M)]TK_.3;_AKGQPREPQVYTLPPSQEEM[Oxidation (M)]TK_.4;_AKGQPREPQVYTLPPSQEEM[Oxidation (M)]TK_.3;_GQPREPQVYTLPPSQEEM[Oxidation (M)]TK_.3	_EPQVYTLPPSQEEM[Oxidation (M)]TK_.2;_EPQVYTLPPSQEEM[Oxidation (M)]TK_.3;_AKGQPREPQVYTLPPSQEEM[Oxidation (M)]TK_.4;_AKGQPREPQVYTLPPSQEEM[Oxidation (M)]TK_.3;_GQPREPQVYTLPPSQEEM[Oxidation (M)]TK_.3	5	5	5	5	1	1	1	1	2.43341e+06	3.41766e+06	70031080	2.23935e+06
Ab_Heavy		Homo Sapiens	Ab_Heavy	Ab_Heavy_C132_M1	1	Carbamidomethyl (C)	C	132	SVFPLAPCSRSTSES	_GPSVFPLAPC[Carbamidomethyl (C)]SR_.2;_GPSVFPLAPC[Carbamidomethyl (C)]SR_.3	_GPSVFPLAPC[Carbamidomethyl (C)]SR_.2;_GPSVFPLAPC[Carbamidomethyl (C)]SR_.3	_GPSVFPLAPC[Carbamidomethyl (C)]SR_.2	_GPSVFPLAPC[Carbamidomethyl (C)]SR_.2;_GPSVFPLAPC[Carbamidomethyl (C)]SR_.3	2	2	1	2	1	1	1	1	6983095	7.69049e+06	4508.41	4961131
Ab_Heavy		Homo Sapiens	Ab_Heavy	Ab_Heavy_C145_M1	1	Carbamidomethyl (C)	C	145	ESTAALGCLVKDYFP	_STSESTAALGC[Carbamidomethyl (C)]LVK_.2;_STSESTAALGC[Carbamidomethyl (C)]LVK_.3	_STSESTAALGC[Carbamidomethyl (C)]LVK_.2;_STSESTAALGC[Carbamidomethyl (C)]LVK_.3	_STSESTAALGC[Carbamidomethyl (C)]LVK_.2;_STSESTAALGC[Carbamidomethyl (C)]LVK_.3	_STSESTAALGC[Carbamidomethyl (C)]LVK_.2;_STSESTAALGC[Carbamidomethyl (C)]LVK_.3	2	2	2	2	1	1	1	1	3.26612e+06	3.56478e+06	12329.7	2.02107e+06
Ab_Heavy		Homo Sapiens	Ab_Heavy	Ab_Heavy_M426_M1	1	Oxidation (M)	M	426	NVFSCSVMHEALHNH	_SRWQEGNVFSC[Carbamidomethyl (C)]SVM[Oxidation (M)]HEALHNHYTQK_.5;_SRWQEGNVFSC[Carbamidomethyl (C)]SVM[Oxidation (M)]HEALHNHYTQK_.6;_SRWQEGNVFSC[Carbamidomethyl (C)]SVM[Oxidation (M)]HEALHNHYTQK_.4;_WQEGNVFSC[Carbamidomethyl (C)]SVM[Oxidation (M)]HEALHNHYTQK_.5;_WQEGNVFSC[Carbamidomethyl (C)]SVM[Oxidation (M)]HEALHNHYTQK_.4;_WQEGNVFSC[Carbamidomethyl (C)]SVM[Oxidation (M)]HEALHNHYTQK_.3	_SRWQEGNVFSC[Carbamidomethyl (C)]SVM[Oxidation (M)]HEALHNHYTQK_.5;_SRWQEGNVFSC[Carbamidomethyl (C)]SVM[Oxidation (M)]HEALHNHYTQK_.6;_SRWQEGNVFSC[Carbamidomethyl (C)]SVM[Oxidation (M)]HEALHNHYTQK_.4;_WQEGNVFSC[Carbamidomethyl (C)]SVM[Oxidation (M)]HEALHNHYTQK_.5;_WQEGNVFSC[Carbamidomethyl (C)]SVM[Oxidation (M)]HEALHNHYTQK_.4;_WQEGNVFSC[Carbamidomethyl (C)]SVM[Oxidation (M)]HEALHNHYTQK_.3	_SRWQEGNVFSC[Carbamidomethyl (C)]SVM[Oxidation (M)]HEALHNHYTQK_.5;_SRWQEGNVFSC[Carbamidomethyl (C)]SVM[Oxidation (M)]HEALHNHYTQK_.6;_SRWQEGNVFSC[Carbamidomethyl (C)]SVM[Oxidation (M)]HEALHNHYTQK_.4;_WQEGNVFSC[Carbamidomethyl (C)]SVM[Oxidation (M)]HEALHNHYTQK_.5;_WQEGNVFSC[Carbamidomethyl (C)]SVM[Oxidation (M)]HEALHNHYTQK_.4;_WQEGNVFSC[Carbamidomethyl (C)]SVM[Oxidation (M)]HEALHNHYTQK_.3	_SRWQEGNVFSC[Carbamidomethyl (C)]SVM[Oxidation (M)]HEALHNHYTQK_.5;_SRWQEGNVFSC[Carbamidomethyl (C)]SVM[Oxidation (M)]HEALHNHYTQK_.6;_SRWQEGNVFSC[Carbamidomethyl (C)]SVM[Oxidation (M)]HEALHNHYTQK_.4;_WQEGNVFSC[Carbamidomethyl (C)]SVM[Oxidation (M)]HEALHNHYTQK_.5;_WQEGNVFSC[Carbamidomethyl (C)]SVM[Oxidation (M)]HEALHNHYTQK_.4;_WQEGNVFSC[Carbamidomethyl (C)]SVM[Oxidation (M)]HEALHNHYTQK_.3	6	6	6	6	1	1	1	1	78148	79670.3	16994.2	95984.4
Ab_Heavy		Homo Sapiens	Ab_Heavy	Ab_Heavy_C423_M1	1	Carbamidomethyl (C)	C	423	QEGNVFSCSVMHEAL	_SRWQEGNVFSC[Carbamidomethyl (C)]SVM[Oxidation (M)]HEALHNHYTQK_.5;_SRWQEGNVFSC[Carbamidomethyl (C)]SVM[Oxidation (M)]HEALHNHYTQK_.6;_SRWQEGNVFSC[Carbamidomethyl (C)]SVM[Oxidation (M)]HEALHNHYTQK_.4;_SRWQEGNVFSC[Carbamidomethyl (C)]SVMHEALHNHYTQK_.5;_SRWQEGNVFSC[Carbamidomethyl (C)]SVMHEALHNHYTQK_.4;_SRWQEGNVFSC[Carbamidomethyl (C)]SVMHEALHNHYTQK_.6;_WQEGNVFSC[Carbamidomethyl (C)]SVM[Oxidation (M)…	_SRWQEGNVFSC[Carbamidomethyl (C)]SVM[Oxidation (M)]HEALHNHYTQK_.5;_SRWQEGNVFSC[Carbamidomethyl (C)]SVM[Oxidation (M)]HEALHNHYTQK_.6;_SRWQEGNVFSC[Carbamidomethyl (C)]SVM[Oxidation (M)]HEALHNHYTQK_.4;_SRWQEGNVFSC[Carbamidomethyl (C)]SVMHEALHNHYTQK_.5;_SRWQEGNVFSC[Carbamidomethyl (C)]SVMHEALHNHYTQK_.4;_SRWQEGNVFSC[Carbamidomethyl (C)]SVMHEALHNHYTQK_.6;_WQEGNVFSC[Carbamidomethyl (C)]SVM[Oxidation (M)…	_SRWQEGNVFSC[Carbamidomethyl (C)]SVM[Oxidation (M)]HEALHNHYTQK_.5;_SRWQEGNVFSC[Carbamidomethyl (C)]SVM[Oxidation (M)]HEALHNHYTQK_.6;_SRWQEGNVFSC[Carbamidomethyl (C)]SVM[Oxidation (M)]HEALHNHYTQK_.4;_WQEGNVFSC[Carbamidomethyl (C)]SVM[Oxidation (M)]HEALHNHYTQK_.5;_WQEGNVFSC[Carbamidomethyl (C)]SVM[Oxidation (M)]HEALHNHYTQK_.4;_WQEGNVFSC[Carbamidomethyl (C)]SVM[Oxidation (M)]HEALHNHYTQK_.3	_SRWQEGNVFSC[Carbamidomethyl (C)]SVM[Oxidation (M)]HEALHNHYTQK_.5;_SRWQEGNVFSC[Carbamidomethyl (C)]SVM[Oxidation (M)]HEALHNHYTQK_.6;_SRWQEGNVFSC[Carbamidomethyl (C)]SVM[Oxidation (M)]HEALHNHYTQK_.4;_SRWQEGNVFSC[Carbamidomethyl (C)]SVMHEALHNHYTQK_.5;_SRWQEGNVFSC[Carbamidomethyl (C)]SVMHEALHNHYTQK_.4;_SRWQEGNVFSC[Carbamidomethyl (C)]SVMHEALHNHYTQK_.6;_WQEGNVFSC[Carbamidomethyl (C)]SVM[Oxidation (M)…	12	13	6	13	1	1	1	1	2.16379e+06	2549031	16994.2	3.2907e+06
Ab_Heavy		Homo Sapiens	Ab_Heavy	Ab_Heavy_C95_M1	1	Carbamidomethyl (C)	C	95	ADTAVYYCARAYGNY	_LSSVTAADTAVYYC[Carbamidomethyl (C)]AR_.2;_LSSVTAADTAVYYC[Carbamidomethyl (C)]AR_.3;_NQVSLKLSSVTAADTAVYYC[Carbamidomethyl (C)]AR_.3	_LSSVTAADTAVYYC[Carbamidomethyl (C)]AR_.2;_LSSVTAADTAVYYC[Carbamidomethyl (C)]AR_.3;_NQVSLKLSSVTAADTAVYYC[Carbamidomethyl (C)]AR_.3	_LSSVTAADTAVYYC[Carbamidomethyl (C)]AR_.2;_LSSVTAADTAVYYC[Carbamidomethyl (C)]AR_.3	_LSSVTAADTAVYYC[Carbamidomethyl (C)]AR_.2;_LSSVTAADTAVYYC[Carbamidomethyl (C)]AR_.3;_NQVSLKLSSVTAADTAVYYC[Carbamidomethyl (C)]AR_.3	3	3	2	3	1	1	1	1	900108	924610	11334	621932
Ab_Heavy		Homo Sapiens	Ab_Heavy	Ab_Heavy_C201_M1	1	Carbamidomethyl (C)	C	201	LGTKTYTCNVDHKPS	_TYTC[Carbamidomethyl (C)]NVDHKPSNTK_.4;_TYTC[Carbamidomethyl (C)]NVDHKPSNTK_.3;_TYTC[Carbamidomethyl (C)]NVDHKPSNTK_.2;_TYTC[Carbamidomethyl (C)]NVDHKPSNTKVDK_.4;_TYTC[Carbamidomethyl (C)]NVDHKPSNTKVDK_.5;_TYTC[Carbamidomethyl (C)]NVDHKPSNTKVDK_.3;_TYTC[Carbamidomethyl (C)]NVDHK_.3;_TYTC[Carbamidomethyl (C)]NVDHK_.2	_TYTC[Carbamidomethyl (C)]NVDHKPSNTK_.4;_TYTC[Carbamidomethyl (C)]NVDHKPSNTK_.3;_TYTC[Carbamidomethyl (C)]NVDHKPSNTK_.2;_TYTC[Carbamidomethyl (C)]NVDHKPSNTKVDK_.4;_TYTC[Carbamidomethyl (C)]NVDHKPSNTKVDK_.5;_TYTC[Carbamidomethyl (C)]NVDHKPSNTKVDK_.3;_TYTC[Carbamidomethyl (C)]NVDHK_.3;_TYTC[Carbamidomethyl (C)]NVDHK_.2	_TYTC[Carbamidomethyl (C)]NVDHKPSNTK_.4;_TYTC[Carbamidomethyl (C)]NVDHKPSNTK_.3;_TYTC[Carbamidomethyl (C)]NVDHKPSNTKVDK_.4;_TYTC[Carbamidomethyl (C)]NVDHKPSNTKVDK_.5	_TYTC[Carbamidomethyl (C)]NVDHKPSNTK_.4;_TYTC[Carbamidomethyl (C)]NVDHKPSNTK_.3;_TYTC[Carbamidomethyl (C)]NVDHKPSNTK_.2;_TYTC[Carbamidomethyl (C)]NVDHKPSNTKVDK_.4;_TYTC[Carbamidomethyl (C)]NVDHKPSNTKVDK_.5;_TYTC[Carbamidomethyl (C)]NVDHKPSNTKVDK_.3;_TYTC[Carbamidomethyl (C)]NVDHK_.3;_TYTC[Carbamidomethyl (C)]NVDHK_.2	8	8	4	8	1	1	1	1	911762	955906	2460.28	378464
Ab_Heavy		Homo Sapiens	Ab_Heavy	Ab_Heavy_M250_M1	1	Oxidation (M)	M	250	PKPKDTLMISRTPEV	_PKDTLM[Oxidation (M)]ISR_.3;_PKDTLM[Oxidation (M)]ISR_.2;_DTLM[Oxidation (M)]ISR_.2;_DTLM[Oxidation (M)]ISR_.1	_PKDTLM[Oxidation (M)]ISR_.3;_PKDTLM[Oxidation (M)]ISR_.2;_DTLM[Oxidation (M)]ISR_.2;_DTLM[Oxidation (M)]ISR_.1	_PKDTLM[Oxidation (M)]ISR_.3;_PKDTLM[Oxidation (M)]ISR_.2;_DTLM[Oxidation (M)]ISR_.2;_DTLM[Oxidation (M)]ISR_.1	_PKDTLM[Oxidation (M)]ISR_.3;_PKDTLM[Oxidation (M)]ISR_.2;_DTLM[Oxidation (M)]ISR_.2;_DTLM[Oxidation (M)]ISR_.1	4	4	4	4	1	1	1	1	7.43381e+06	8617095	30660070	3.70402e+06
Ab_Heavy		Homo Sapiens	Ab_Heavy	Ab_Heavy_C259_M1	1	Carbamidomethyl (C)	C	259	SRTPEVTCVVVAVSQ	_TPEVTC[Carbamidomethyl (C)]VVVAVSQEDPEVQFNWYVDGVEVHNAK_.4;_TPEVTC[Carbamidomethyl (C)]VVVAVSQEDPEVQFNWYVDGVEVHNAK_.5	_TPEVTC[Carbamidomethyl (C)]VVVAVSQEDPEVQFNWYVDGVEVHNAK_.4;_TPEVTC[Carbamidomethyl (C)]VVVAVSQEDPEVQFNWYVDGVEVHNAK_.5	_TPEVTC[Carbamidomethyl (C)]VVVAVSQEDPEVQFNWYVDGVEVHNAK_.4	_TPEVTC[Carbamidomethyl (C)]VVVAVSQEDPEVQFNWYVDGVEVHNAK_.4;_TPEVTC[Carbamidomethyl (C)]VVVAVSQEDPEVQFNWYVDGVEVHNAK_.5	2	2	1	2	1	1	1	1	86900.9	111829	737.339	162447
Ab_Heavy		Homo Sapiens	Ab_Heavy	Ab_Heavy_C22_M1	1	Carbamidomethyl (C)	C	22	SETLSLTCTVSGFSL	_PSETLSLTC[Carbamidomethyl (C)]TVSGFSLTSYGVHWIR_.3;_PSETLSLTC[Carbamidomethyl (C)]TVSGFSLTSYGVHWIR_.4;_PSETLSLTC[Carbamidomethyl (C)]TVSGFSLTSYGVHWIRQPPGK_.4	_PSETLSLTC[Carbamidomethyl (C)]TVSGFSLTSYGVHWIR_.3;_PSETLSLTC[Carbamidomethyl (C)]TVSGFSLTSYGVHWIR_.4;_PSETLSLTC[Carbamidomethyl (C)]TVSGFSLTSYGVHWIRQPPGK_.4	_PSETLSLTC[Carbamidomethyl (C)]TVSGFSLTSYGVHWIR_.3;_PSETLSLTC[Carbamidomethyl (C)]TVSGFSLTSYGVHWIR_.4	_PSETLSLTC[Carbamidomethyl (C)]TVSGFSLTSYGVHWIR_.3;_PSETLSLTC[Carbamidomethyl (C)]TVSGFSLTSYGVHWIR_.4;_PSETLSLTC[Carbamidomethyl (C)]TVSGFSLTSYGVHWIRQPPGK_.4	3	3	2	3	1	1	1	1	17123.4	14171.7	666.27	12491.9
Ab_Heavy		Homo Sapiens	Ab_Heavy	Ab_Heavy_C227_M2	2	Carbamidomethyl (C)	C	227	YGPPCPPCPAPPVAG	_YGPPC[Carbamidomethyl (C)]PPC[Carbamidomethyl (C)]PAPPVAGGPSVFLFPPKPK_.3;_YGPPC[Carbamidomethyl (C)]PPC[Carbamidomethyl (C)]PAPPVAGGPSVFLFPPKPK_.4;_YGPPC[Carbamidomethyl (C)]PPC[Carbamidomethyl (C)]PAPPVAGGPSVFLFPPK_.3;_YGPPC[Carbamidomethyl (C)]PPC[Carbamidomethyl (C)]PAPPVAGGPSVFLFPPK_.4;_VESKYGPPC[Carbamidomethyl (C)]PPC[Carbamidomethyl (C)]PAPPVAGGPSVFLFPPKPK_.4;_RVESKYGPPC[Carbamidomethyl (…	_YGPPC[Carbamidomethyl (C)]PPC[Carbamidomethyl (C)]PAPPVAGGPSVFLFPPKPK_.3;_YGPPC[Carbamidomethyl (C)]PPC[Carbamidomethyl (C)]PAPPVAGGPSVFLFPPKPK_.4;_YGPPC[Carbamidomethyl (C)]PPC[Carbamidomethyl (C)]PAPPVAGGPSVFLFPPK_.3;_YGPPC[Carbamidomethyl (C)]PPC[Carbamidomethyl (C)]PAPPVAGGPSVFLFPPK_.4		_YGPPC[Carbamidomethyl (C)]PPC[Carbamidomethyl (C)]PAPPVAGGPSVFLFPPKPK_.3;_YGPPC[Carbamidomethyl (C)]PPC[Carbamidomethyl (C)]PAPPVAGGPSVFLFPPKPK_.4;_YGPPC[Carbamidomethyl (C)]PPC[Carbamidomethyl (C)]PAPPVAGGPSVFLFPPK_.3;_YGPPC[Carbamidomethyl (C)]PPC[Carbamidomethyl (C)]PAPPVAGGPSVFLFPPK_.4;_VESKYGPPC[Carbamidomethyl (C)]PPC[Carbamidomethyl (C)]PAPPVAGGPSVFLFPPKPK_.4;_RVESKYGPPC[Carbamidomethyl (…	6	4	0	6	1	1	1	1	4.17884e+06	4.02489e+06	0	2319979
Ab_Heavy		Homo Sapiens	Ab_Heavy	Ab_Heavy_C224_M2	2	Carbamidomethyl (C)	C	224	ESKYGPPCPPCPAPP	_YGPPC[Carbamidomethyl (C)]PPC[Carbamidomethyl (C)]PAPPVAGGPSVFLFPPKPK_.3;_YGPPC[Carbamidomethyl (C)]PPC[Carbamidomethyl (C)]PAPPVAGGPSVFLFPPKPK_.4;_YGPPC[Carbamidomethyl (C)]PPC[Carbamidomethyl (C)]PAPPVAGGPSVFLFPPK_.3;_YGPPC[Carbamidomethyl (C)]PPC[Carbamidomethyl (C)]PAPPVAGGPSVFLFPPK_.4;_VESKYGPPC[Carbamidomethyl (C)]PPC[Carbamidomethyl (C)]PAPPVAGGPSVFLFPPKPK_.4;_RVESKYGPPC[Carbamidomethyl (…	_YGPPC[Carbamidomethyl (C)]PPC[Carbamidomethyl (C)]PAPPVAGGPSVFLFPPKPK_.3;_YGPPC[Carbamidomethyl (C)]PPC[Carbamidomethyl (C)]PAPPVAGGPSVFLFPPKPK_.4;_YGPPC[Carbamidomethyl (C)]PPC[Carbamidomethyl (C)]PAPPVAGGPSVFLFPPK_.3;_YGPPC[Carbamidomethyl (C)]PPC[Carbamidomethyl (C)]PAPPVAGGPSVFLFPPK_.4		_YGPPC[Carbamidomethyl (C)]PPC[Carbamidomethyl (C)]PAPPVAGGPSVFLFPPKPK_.3;_YGPPC[Carbamidomethyl (C)]PPC[Carbamidomethyl (C)]PAPPVAGGPSVFLFPPKPK_.4;_YGPPC[Carbamidomethyl (C)]PPC[Carbamidomethyl (C)]PAPPVAGGPSVFLFPPK_.3;_YGPPC[Carbamidomethyl (C)]PPC[Carbamidomethyl (C)]PAPPVAGGPSVFLFPPK_.4;_VESKYGPPC[Carbamidomethyl (C)]PPC[Carbamidomethyl (C)]PAPPVAGGPSVFLFPPKPK_.4;_RVESKYGPPC[Carbamidomethyl (…	6	4	0	6	1	1	1	1	4.17884e+06	4.02489e+06	0	2319979
Ab_Heavy		Homo Sapiens	Ab_Heavy	Ab_Heavy_C365_M1	1	Carbamidomethyl (C)	C	365	KNQVSLTCLVKGFYP	_NQVSLTC[Carbamidomethyl (C)]LVK_.2;_NQVSLTC[Carbamidomethyl (C)]LVK_.3	_NQVSLTC[Carbamidomethyl (C)]LVK_.2	_NQVSLTC[Carbamidomethyl (C)]LVK_.2	_NQVSLTC[Carbamidomethyl (C)]LVK_.2;_NQVSLTC[Carbamidomethyl (C)]LVK_.3	2	1	1	2	1	1	1	1	548818	767933	234402	425452
Ab_Heavy		Homo Sapiens	Ab_Heavy	Ab_Heavy_C145_M2	2	Carbamidomethyl (C)	C	145	ESTAALGCLVKDYFP	_GPSVFPLAPC[Carbamidomethyl (C)]SRSTSESTAALGC[Carbamidomethyl (C)]LVK_.3	_GPSVFPLAPC[Carbamidomethyl (C)]SRSTSESTAALGC[Carbamidomethyl (C)]LVK_.3		_GPSVFPLAPC[Carbamidomethyl (C)]SRSTSESTAALGC[Carbamidomethyl (C)]LVK_.3	1	1	0	1	1	1	1	1	1156.75	838.293	0	424.143
Ab_Heavy		Homo Sapiens	Ab_Heavy	Ab_Heavy_C132_M2	2	Carbamidomethyl (C)	C	132	SVFPLAPCSRSTSES	_GPSVFPLAPC[Carbamidomethyl (C)]SRSTSESTAALGC[Carbamidomethyl (C)]LVK_.3	_GPSVFPLAPC[Carbamidomethyl (C)]SRSTSESTAALGC[Carbamidomethyl (C)]LVK_.3		_GPSVFPLAPC[Carbamidomethyl (C)]SRSTSESTAALGC[Carbamidomethyl (C)]LVK_.3	1	1	0	1	1	1	1	1	1156.75	838.293	0	424.143
Ab_Light		Homo Sapiens	Ab_Light	Ab_Light_C134_M1	1	Carbamidomethyl (C)	C	134	SGTASVVCLLNNFYP	_SGTASVVC[Carbamidomethyl (C)]LLNNFYPR_.2;_SGTASVVC[Carbamidomethyl (C)]LLNNFYPR_.3;_SGTASVVC[Carbamidomethyl (C)]LLNNFYPREAK_.3;_SGTASVVC[Carbamidomethyl (C)]LLNNFYPREAKVQWK_.4	_SGTASVVC[Carbamidomethyl (C)]LLNNFYPR_.2;_SGTASVVC[Carbamidomethyl (C)]LLNNFYPR_.3;_SGTASVVC[Carbamidomethyl (C)]LLNNFYPREAK_.3;_SGTASVVC[Carbamidomethyl (C)]LLNNFYPREAKVQWK_.4	_SGTASVVC[Carbamidomethyl (C)]LLNNFYPR_.2;_SGTASVVC[Carbamidomethyl (C)]LLNNFYPR_.3	_SGTASVVC[Carbamidomethyl (C)]LLNNFYPR_.2;_SGTASVVC[Carbamidomethyl (C)]LLNNFYPR_.3;_SGTASVVC[Carbamidomethyl (C)]LLNNFYPREAK_.3;_SGTASVVC[Carbamidomethyl (C)]LLNNFYPREAKVQWK_.4	4	4	2	4	1	1	1	1	555128	919217	458.89	721055
Ab_Light		Homo Sapiens	Ab_Light	Ab_Light_C214_M1	1	Carbamidomethyl (C)	C	214	KSFNRGEC_______	_SFNRGEC[Carbamidomethyl (C)]_.2;_SFNRGEC[Carbamidomethyl (C)]_.1	_SFNRGEC[Carbamidomethyl (C)]_.2;_SFNRGEC[Carbamidomethyl (C)]_.1	_SFNRGEC[Carbamidomethyl (C)]_.2	_SFNRGEC[Carbamidomethyl (C)]_.2;_SFNRGEC[Carbamidomethyl (C)]_.1	2	2	1	2	1	1	1	1	432512	364228	22.6992	139018
Ab_Light		Homo Sapiens	Ab_Light	Ab_Light_M4_M1	1	Oxidation (M)	M	4	____DIVMTQSPDSL	_DIVM[Oxidation (M)]TQSPDSLAVSLGER_.2;_DIVM[Oxidation (M)]TQSPDSLAVSLGER_.3;_[Acetyl (Protein N-term)]DIVM[Oxidation (M)]TQSPDSLAVSLGER_.3;_DIVM[Oxidation (M)]TQSPDSLAVSLGERATINC[Carbamidomethyl (C)]K_.3	_DIVM[Oxidation (M)]TQSPDSLAVSLGER_.2;_DIVM[Oxidation (M)]TQSPDSLAVSLGER_.3;_DIVM[Oxidation (M)]TQSPDSLAVSLGERATINC[Carbamidomethyl (C)]K_.3	_DIVM[Oxidation (M)]TQSPDSLAVSLGER_.2;_DIVM[Oxidation (M)]TQSPDSLAVSLGER_.3	_DIVM[Oxidation (M)]TQSPDSLAVSLGER_.2;_DIVM[Oxidation (M)]TQSPDSLAVSLGER_.3;_[Acetyl (Protein N-term)]DIVM[Oxidation (M)]TQSPDSLAVSLGER_.3;_[Acetyl (Protein N-term)]DIVM[Oxidation (M)]TQSPDSLAVSLGER_.2;_DIVM[Oxidation (M)]TQSPDSLAVSLGERATINC[Carbamidomethyl (C)]K_.3	4	3	2	5	1	1	1	1	873964	429625	1.89548e+06	530506
Ab_Light		Homo Sapiens	Ab_Light	Ab_Light_C194_M1	1	Carbamidomethyl (C)	C	194	EKHKVYACEVTHQGL	_VYAC[Carbamidomethyl (C)]EVTHQGLSSPVTK_.3;_VYAC[Carbamidomethyl (C)]EVTHQGLSSPVTK_.2;_VYAC[Carbamidomethyl (C)]EVTHQGLSSPVTK_.4;_HKVYAC[Carbamidomethyl (C)]EVTHQGLSSPVTK_.4;_HKVYAC[Carbamidomethyl (C)]EVTHQGLSSPVTK_.3	_VYAC[Carbamidomethyl (C)]EVTHQGLSSPVTK_.3;_VYAC[Carbamidomethyl (C)]EVTHQGLSSPVTK_.2;_VYAC[Carbamidomethyl (C)]EVTHQGLSSPVTK_.4;_HKVYAC[Carbamidomethyl (C)]EVTHQGLSSPVTK_.4;_HKVYAC[Carbamidomethyl (C)]EVTHQGLSSPVTK_.3	_VYAC[Carbamidomethyl (C)]EVTHQGLSSPVTK_.3	_VYAC[Carbamidomethyl (C)]EVTHQGLSSPVTK_.3;_VYAC[Carbamidomethyl (C)]EVTHQGLSSPVTK_.2;_VYAC[Carbamidomethyl (C)]EVTHQGLSSPVTK_.4;_HKVYAC[Carbamidomethyl (C)]EVTHQGLSSPVTK_.4;_HKVYAC[Carbamidomethyl (C)]EVTHQGLSSPVTK_.3	5	5	1	5	1	1	1	1	3.89833e+06	4.05171e+06	1128.05	2187542
Ab_Light		Homo Sapiens	Ab_Light	Ab_Light_C23_M1	1	Carbamidomethyl (C)	C	23	GERATINCKSSESVS	_DIVMTQSPDSLAVSLGERATINC[Carbamidomethyl (C)]K_.3;_DIVM[Oxidation (M)]TQSPDSLAVSLGERATINC[Carbamidomethyl (C)]K_.3	_DIVMTQSPDSLAVSLGERATINC[Carbamidomethyl (C)]K_.3;_DIVM[Oxidation (M)]TQSPDSLAVSLGERATINC[Carbamidomethyl (C)]K_.3		_DIVMTQSPDSLAVSLGERATINC[Carbamidomethyl (C)]K_.3;_DIVM[Oxidation (M)]TQSPDSLAVSLGERATINC[Carbamidomethyl (C)]K_.3	2	2	0	2	1	1	1	1	24922.7	33587.5	0	10083.6

## Sheet: DIA Proteins
Protein Group	Top	Accession	Gene	-10LgP	Coverage(%)	Coverage(%) Sample 1	Coverage(%) Sample 2	Coverage(%) Sample 3	Coverage(%) Sample 4	Coverage(%) Sample 5	Coverage(%) Sample 6	#Peptides	Area 1M (Sample 1)	Area HCl (Sample 2)	Area NaOH (Sample 3)	Area Ox (Sample 4)	Area RS (Sample 5)	Area UV (Sample 6)	#Unique	#Spec Sample 1	#Spec Sample 2	#Spec Sample 3	#Spec Sample 4	#Spec Sample 5	#Spec Sample 6	PTM	Average Mass	Description
1	TRUE	Ab_Heavy|AbHeavy_Tislelizumab		203.387	80.45	66.29	13.93	79.33	46.07	67.42	73.71	51	26400000000	8760000	23700000000	26300000000	25200000000	39800000000	51	1804	45	2171	783	1661	2037	Carbamidomethylation; Deamidation (NQ); Oxidation (M)	48513.7	OS=Homo Sapiens
2	TRUE	Ab_Light|AbLight_Tislelizumab		183.128	80.37	71.03	24.3	80.37	52.8	75.7	78.5	33	649000000	7830000	12700000000	1480000000	723000000	983000000	33	406	18	1521	293	404	563	Acetylation (Protein N-term); Carbamidomethylation; Deamidation (NQ); Oxidation (M)	23526.1	OS=Homo Sapiens
26	TRUE	G3I3Y6|G3I3Y6_CRIGR	I79_018157	63.0758	8.14	4.52	0	0	0	8.14	3.62	2	5420				13100	4230	2	1				2	1	Carbamidomethylation	24997.8	Glutathione S-transferase OS=Cricetulus griseus OX=10029 GN=I79_018157 PE=3 SV=1
137	TRUE	G3HAE3|G3HAE3_CRIGR	I79_007392	43.2127	4.91	4.91	0	0	0	4.91	4.91	1	17300				17000	6230	1	1				2	1		31185.7	ATP synthase subunit alpha, mitochondrial OS=Cricetulus griseus OX=10029 GN=I79_007392 PE=3 SV=1
42	TRUE	G3HQR3|G3HQR3_CRIGR	I79_013169	42.3393	6.1	6.1	0	0	0	6.1	6.1	1						6590	1	1				1	1		24607.6	Ig-like domain-containing protein OS=Cricetulus griseus OX=10029 GN=I79_013169 PE=3 SV=1
42	TRUE	G3HZH5|G3HZH5_CRIGR	I79_016479	42.3393	5.16	5.16	0	0	0	5.16	5.16	1						6590	1	1				1	1		27939.6	H-2 class I histocompatibility antigen, L-D alpha chain OS=Cricetulus griseus OX=10029 GN=I79_016479 PE=3 SV=1
42	TRUE	G3INM4|G3INM4_CRIGR	I79_025552	42.3393	5.73	5.73	0	0	0	5.73	5.73	1						6590	1	1				1	1		25659	H-2 class I histocompatibility antigen, L-D alpha chain OS=Cricetulus griseus OX=10029 GN=I79_025552 PE=3 SV=1
42	TRUE	G3HQR5|G3HQR5_CRIGR	I79_013171	42.3393	1.63	1.63	0	0	0	1.63	1.63	1						6590	1	1				1	1		90452.4	H-2 class I histocompatibility antigen, D-37 alpha chain OS=Cricetulus griseus OX=10029 GN=I79_013171 PE=3 SV=1
42	TRUE	G3IFL9|G3IFL9_CRIGR	I79_022542	42.3393	2.61	2.61	0	0	0	2.61	2.61	1						6590	1	1				1	1		56113.7	H-2 class I histocompatibility antigen, K-W28 alpha chain OS=Cricetulus griseus OX=10029 GN=I79_022542 PE=3 SV=1
53	TRUE	G3HY68|G3HY68_CRIGR	I79_015986	24.6246	0.59	0	0	0	0	0	0.59	1						8840	1						1		135175	Cohesin subunit SA OS=Cricetulus griseus OX=10029 GN=I79_015986 PE=3 SV=1
48	TRUE	G3IJW0|G3IJW0_CRIGR	I79_024149	27.323	1.77	1.77	0	0	0	0	1.77	1	6030					10900	1	1					1	Deamidation (NQ)	64199.3	protein-arginine deiminase OS=Cricetulus griseus OX=10029 GN=I79_024149 PE=3 SV=1
5	FALSE	G3I8F5|G3I8F5_CRIGR	Krt13	57.6787	4.07	1.58	0	4.07	0	4.07	4.07	2			82400		4030	11800	1	1		2		3	2		48104.4	Keratin 13 OS=Cricetulus griseus OX=10029 GN=Krt13 PE=3 SV=1
7	FALSE	G3IPJ0|G3IPJ0_CRIGR	I79_025901	44.5274	3.96	0	3.96	3.96	3.96	3.96	3.96	1		19100	183000	31600	16300	14900	1		1	1	1	3	1	Oxidation (M)	24276	Keratin, type I cytoskeletal 27 OS=Cricetulus griseus OX=10029 GN=I79_025901 PE=4 SV=1
7	FALSE	G3IPB6|G3IPB6_CRIGR	I79_025822	44.5274	5.17	0	5.17	5.17	5.17	5.17	5.17	1		19100	183000	31600	16300	14900	1		1	1	1	3	1	Oxidation (M)	18678.8	Keratin, type I cytoskeletal 26 OS=Cricetulus griseus OX=10029 GN=I79_025822 PE=4 SV=1
7	TRUE	G3I8F9|G3I8F9_CRIGR	Krt14	83.7015	7.04	1.45	3.31	4.76	4.14	3.31	3.31	4		19100	183000	34200	16300	14900	2	1	2	3	2	5	2	Oxidation (M)	52644.6	Keratin 14 OS=Cricetulus griseus OX=10029 GN=Krt14 PE=3 SV=1
102	TRUE	G3HYN1|G3HYN1_CRIGR	I79_016172	20.2699	4.62	0	0	0	0	0	4.62	1						18500	1						1		21958.7	Nuclear receptor-binding factor 2 OS=Cricetulus griseus OX=10029 GN=I79_016172 PE=4 SV=1
20	TRUE	G3IBH0|G3IBH0_CRIGR	Timp1	52.7859	9.36	0	0	0	0	0	9.36	2						19400	2						2	Carbamidomethylation	22401	Metalloproteinase inhibitor 1 OS=Cricetulus griseus OX=10029 GN=Timp1 PE=3 SV=1
12	FALSE	G3I4A0|G3I4A0_CRIGR	I79_018277	60.1329	2.9	0	0	0	1.38	2.9	1.38	2				8410	29600	21900	2				1	2	1		81633.6	Actin, gamma-enteric smooth muscle (Fragment) OS=Cricetulus griseus OX=10029 GN=I79_018277 PE=3 SV=1
56	TRUE	G3IIK9|G3IIK9_CRIGR	I79_023682	42.2216	7.08	7.08	0	0	0	7.08	7.08	1	12800				14500	22200	1	2				2	1	Carbamidomethylation	12457.4	Cornifin-A OS=Cricetulus griseus OX=10029 GN=I79_023682 PE=4 SV=1
50	TRUE	G3HCW9|G3HCW9_CRIGR	I79_008337	42.5163	5.56	5.56	0	0	0	0	5.56	1	15100					23300	1	1					1		21812.7	Peroxiredoxin-2 OS=Cricetulus griseus OX=10029 GN=I79_008337 PE=3 SV=1
10	TRUE	G3HNJ3|G3HNJ3_CRIGR	Clu	65.7525	5.37	5.37	0	0	0	4.47	2.24	3	25300				16100	26300	3	3				2	1		51757.7	Clusterin OS=Cricetulus griseus OX=10029 GN=Clu PE=3 SV=1
5	TRUE	G3IPN2|G3IPN2_CRIGR	I79_025951	110.679	23.46	2.88	0	23.46	3.7	20.58	11.11	7			754000	15000	52100	36900	6	1		8	1	6	3		27852.9	Keratin, type I cytoskeletal 10 (Fragment) OS=Cricetulus griseus OX=10029 GN=I79_025951 PE=3 SV=1
52	TRUE	G3HDJ5|G3HDJ5_CRIGR	I79_008579	30.8561	0.55	0.55	0	0.55	0	0.55	0.55	1	8640		547000		9790	37000	1	1		1		1	1		122800	WD repeat-containing protein 35 OS=Cricetulus griseus OX=10029 GN=I79_008579 PE=4 SV=1
39	TRUE	G3IKQ7|G3IKQ7_CRIGR	I79_024460	42.5487	2.36	2.36	2.36	0	2.36	2.36	2.36	1	38600	150000		30900	19900	46400	1	2	2		1	1	1		44114.3	Ribosomal RNA processing protein 1-like A OS=Cricetulus griseus OX=10029 GN=I79_024460 PE=3 SV=1
17	TRUE	G3HC31|G3HC31_CRIGR	S100a6	50.1802	16.85	8.99	0	0	0	8.99	16.85	2	28000				40400	58400	2	1				1	2		10050.6	Protein S100 OS=Cricetulus griseus OX=10029 GN=S100a6 PE=3 SV=1
3	FALSE	G3IKI6|G3IKI6_CRIGR	I79_024389	64.89	4.11	4.11	2.6	4.11	2.6	4.11	4.11	2	245000	28000	482000	138000	372000	74100	1	8	1	2	1	29	2		50466.2	Keratin, type II cytoskeletal 1b OS=Cricetulus griseus OX=10029 GN=I79_024389 PE=3 SV=1
12	TRUE	G3GVD0|G3GVD0_CRIGR	Actb	78.0926	8.53	0	2.93	2.93	2.67	8.53	5.6	3		69600	72600	8410	124000	86400	3		1	1	1	4	5		41736.7	Actin, cytoplasmic 1 OS=Cricetulus griseus OX=10029 GN=Actb PE=3 SV=1
24	TRUE	G3IA41|G3IA41_CRIGR	I79_020457	64.0413	12.02	12.02	0	0	5.81	12.02	12.02	2	94500			40700	91400	99500	2	4			1	3	3		28027.9	Hemoglobin subunit alpha OS=Cricetulus griseus OX=10029 GN=I79_020457 PE=3 SV=1
24	TRUE	G3HBR8|G3HBR8_CRIGR	LOC113836649	64.0413	21.83	21.83	0	0	10.56	21.83	21.83	2	94500			40700	91400	99500	2	4			1	3	3		15258.3	Hemoglobin subunit alpha OS=Cricetulus griseus OX=10029 GN=LOC113836649 PE=3 SV=1
3	TRUE	G3IBP3|G3IBP3_CRIGR	I79_021074	116.785	14.06	8.62	2.72	11.56	6.12	12.02	9.3	8	265000	28000	737000	142000	475000	106000	7	12	1	5	2	35	4	Acetylation (Protein N-term); Carbamidomethylation; Oxidation (M)	45937.9	Keratin, type II cytoskeletal 2 epidermal OS=Cricetulus griseus OX=10029 GN=I79_021074 PE=3 SV=1
55	TRUE	G3HDA4|G3HDA4_CRIGR	I79_008484	30.2351	0.77	0.77	0	0	0	0	0.77	1	42400					110000	1	1					1	Carbamidomethylation	102556	HMG box transcription factor BBX OS=Cricetulus griseus OX=10029 GN=I79_008484 PE=4 SV=1
116	TRUE	G3HEV6|G3HEV6_CRIGR	I79_009103	24.9689	0.24	0	0	0	0	0	0.24	1						151000	1						1		366113	Baculoviral IAP repeat-containing protein 6 OS=Cricetulus griseus OX=10029 GN=I79_009103 PE=4 SV=1
118	TRUE	G3HHU6|G3HHU6_CRIGR	I79_010207	21.5628	0.4	0	0	0	0	0	0.4	1						174000	1						1		169721	Eukaryotic translation initiation factor 2-alpha kinase 1 OS=Cricetulus griseus OX=10029 GN=I79_010207 PE=3 SV=1
9	TRUE	G3I4Z7|G3I4Z7_CRIGR	Lgals1	88.5419	39.26	33.33	0	0	0	39.26	25.93	4	63200				241000	225000	4	3				4	3	Acetylation (Protein N-term); Carbamidomethylation	14802.8	Galectin OS=Cricetulus griseus OX=10029 GN=Lgals1 PE=4 SV=1
67	TRUE	G3I9F2|G3I9F2_CRIGR	I79_020194	21.2598	1.41	0	0	0	0	0	1.41	1						311000	1						1	Deamidation (NQ)	64132.9	Cyclin-dependent kinase-like 2 OS=Cricetulus griseus OX=10029 GN=I79_020194 PE=3 SV=1
96	TRUE	G3HKC7|G3HKC7_CRIGR	I79_011147	20.2084	1.11	0	0	0	0	0	1.11	1						324000	1						1		98740.1	Ras-related protein Rab-44 OS=Cricetulus griseus OX=10029 GN=I79_011147 PE=4 SV=1
60	TRUE	G3IPL4|G3IPL4_CRIGR	I79_025930	39.2798	1.64	1.64	0	0	0	1.64	1.64	1	153000				115000	349000	1	2				1	3	Deamidation (NQ)	45887.3	Uncharacterized protein KIAA1267 OS=Cricetulus griseus OX=10029 GN=I79_025930 PE=4 SV=1
51	TRUE	G3HRA2|G3HRA2_CRIGR	I79_013367	31.8125	1.14	1.14	0	0	0	1.14	1.14	1	95400				82800	364000	1	1				1	2		68868.9	Ankyrin repeat domain-containing protein 13B OS=Cricetulus griseus OX=10029 GN=I79_013367 PE=4 SV=1
100	TRUE	G3IC99|G3IC99_CRIGR	I79_021290	25.6615	4.58	0	0	0	0	0	4.58	1						473000	1						1	Carbamidomethylation; Deamidation (NQ)	50371.6	Septin OS=Cricetulus griseus OX=10029 GN=I79_021290 PE=3 SV=1
43	TRUE	G3H9I3|G3H9I3_CRIGR	I79_007056	22.4237	0.29	0	0	0	0	0	0.29	1						618000	1						3		232758	Lysine-specific demethylase (Fragment) OS=Cricetulus griseus OX=10029 GN=I79_007056 PE=3 SV=1
40	TRUE	G3H0C4|G3H0C4_CRIGR	I79_003579	21.4624	2.2	0	0	0	0	0	2.2	1						656000	1						2	Acetylation (Protein N-term)	57409.9	Neuronal acetylcholine receptor subunit alpha-3 OS=Cricetulus griseus OX=10029 GN=I79_003579 PE=3 SV=1
4	TRUE	G3GYP9|G3GYP9_CRIGR	I79_002954	121.281	41.21	41.21	0	4.02	17.59	37.19	41.21	9	545000		17900	412000	607000	810000	9	15		1	6	14	12	Carbamidomethylation	22234.5	Peroxiredoxin-1 OS=Cricetulus griseus OX=10029 GN=I79_002954 PE=3 SV=1
16	TRUE	G3HQJ6|G3HQJ6_CRIGR	Nuf2	26.5225	1.49	0	0	0	0	0	1.49	1						1200000	1						4	Acetylation (Protein N-term)	55152.7	Kinetochore protein Nuf2 OS=Cricetulus griseus OX=10029 GN=Nuf2 PE=3 SV=1
130	TRUE	G3HFB4|G3HFB4_CRIGR	I79_009270	20.3858	4.81	0	0	0	0	0	4.81	1						2100000	1						1	Deamidation (NQ); Oxidation (M)	54565.7	Splicing factor 3A subunit 2 OS=Cricetulus griseus OX=10029 GN=I79_009270 PE=3 SV=1
28	TRUE	G3HUC0|G3HUC0_CRIGR	I79_014528	43.2362	4.61	4.61	4.61	4.61	4.61	4.61	4.61	1	2510000	7420000		4940000	2090000	3980000	1	13	14	1	2	15	23	Oxidation (M)	23168.2	trypsin (Fragment) OS=Cricetulus griseus OX=10029 GN=I79_014528 PE=4 SV=1
124	TRUE	G3H1A7|G3H1A7_CRIGR	I79_003933	41.5681	0.67	0.67	0	0.67	0	0.67	0.67	1	15700000		8410000		2030000	8780000	1	4		11		4	4	Deamidation (NQ)	130465	Zinc finger protein 608 OS=Cricetulus griseus OX=10029 GN=I79_003933 PE=4 SV=1
135	TRUE	G3I9I2|G3I9I2_CRIGR	I79_020229	22.2573	2.91	0	0	0	0	0	2.91	1						8890000	1						2		35029	Olfactory receptor OS=Cricetulus griseus OX=10029 GN=I79_020229 PE=3 SV=1
23	TRUE	G3IAQ6|G3IAQ6_CRIGR	I79_020682	26.237	1.37	0	0	1.37	0	1.37	1.37	1			326000		3370000	13900000	1			3		3	3	Deamidation (NQ)	65446.5	Fanconi anemia group I protein-like OS=Cricetulus griseus OX=10029 GN=I79_020682 PE=4 SV=1
138	TRUE	G3HCM7|G3HCM7_CRIGR	LOC100756827	24.8208	1.16	0	0	0	0	0	1.16	1						76400000	1						1	Carbamidomethylation	58824.3	Zinc finger protein 642 OS=Cricetulus griseus OX=10029 GN=LOC100756827 PE=4 SV=1
73	TRUE	G3HFU8|G3HFU8_CRIGR	I79_009465	20.7282	1.5	0	0	0	0	1.5	0	1					1510		1					1		Deamidation (NQ)	111242	Gem-associated protein 5 OS=Cricetulus griseus OX=10029 GN=I79_009465 PE=4 SV=1
87	TRUE	G3I5K9|G3I5K9_CRIGR	I79_018762	20.654	1.89	0	0	0	0	1.89	0	1					2920		1					1			40904.4	Carboxylic ester hydrolase OS=Cricetulus griseus OX=10029 GN=I79_018762 PE=3 SV=1
45	TRUE	G3GRI0|G3GRI0_CRIGR	Mapk6	20.7639	1.39	0	0	0	0	1.39	0	1					4830		1					1			82596.9	Mitogen-activated protein kinase 6 OS=Cricetulus griseus OX=10029 GN=Mapk6 PE=3 SV=1
115	TRUE	G3IHD7|G3IHD7_CRIGR	I79_023226	30.6333	6.15	0	0	0	0	6.15	0	1					5070		1					1		Carbamidomethylation	13765.1	Lymphocyte antigen 6E OS=Cricetulus griseus OX=10029 GN=I79_023226 PE=4 SV=1
91	TRUE	G3HJY5|G3HJY5_CRIGR	Aldob	40.3412	2.2	0	0	0	0	2.2	0	1					7050		1					1			39632.2	Fructose-bisphosphate aldolase OS=Cricetulus griseus OX=10029 GN=Aldob PE=3 SV=1
15	FALSE	G3HJY9|G3HJY9_CRIGR	LOC100757322	39.4226	7.14	0	0	0	0	7.14	0	1					7360		1					1			13788.1	Histone H2B type 1 OS=Cricetulus griseus OX=10029 GN=LOC100757322 PE=3 SV=1
72	TRUE	G3H6V7|G3H6V7_CRIGR	I79_006077	24.4977	2.22	0	0	0	0	2.22	0	1					7690		1					1			50522.3	Lipoprotein lipase OS=Cricetulus griseus OX=10029 GN=I79_006077 PE=3 SV=1
114	TRUE	G3GY19|G3GY19_CRIGR	Dyrk2	25.2772	2.08	0	0	0	0	2.08	0	1					7920		1					1		Deamidation (NQ)	59760.8	dual-specificity kinase OS=Cricetulus griseus OX=10029 GN=Dyrk2 PE=3 SV=1
14	FALSE	G3HNV4|G3HNV4_CRIGR	I79_012448	24.688	5.33	5.33	0	0	0	5.33	0	1	9540				8010		1	1				1			16434	Triosephosphate isomerase OS=Cricetulus griseus OX=10029 GN=I79_012448 PE=3 SV=1
14	TRUE	G3I216|G3I216_CRIGR	I79_017439	62.6064	17.65	4.28	0	0	0	17.65	6.42	3	9540				10700		3	1				3	1	Carbamidomethylation	20407.5	Triosephosphate isomerase OS=Cricetulus griseus OX=10029 GN=I79_017439 PE=3 SV=1
109	TRUE	G3IMG2|G3IMG2_CRIGR	I79_025101	43.4003	4.05	4.05	0	4.05	4.05	4.05	4.05	1	3950		3570000	2200000	12100		1	1		17	7	3	2		19112.6	Ig-like domain-containing protein OS=Cricetulus griseus OX=10029 GN=I79_025101 PE=4 SV=1
109	TRUE	G3IMJ0|G3IMJ0_CRIGR	I79_025130	43.4003	4.27	4.27	0	4.27	4.27	4.27	4.27	1	3950		3570000	2200000	12100		1	1		17	7	3	2		18047.3	Ig-like domain-containing protein (Fragment) OS=Cricetulus griseus OX=10029 GN=I79_025130 PE=4 SV=1
21	TRUE	G3IBP2|G3IBP2_CRIGR	I79_021073	38.2924	2.01	2.01	0	0	2.01	2.01	0	1	14900			11000	14100		1	1			1	1		Oxidation (M)	49770.3	Keratin, type II cytoskeletal 73 OS=Cricetulus griseus OX=10029 GN=I79_021073 PE=3 SV=1
110	TRUE	G3HLR8|G3HLR8_CRIGR	I79_011662	42.7819	4.47	4.47	0	0	0	4.47	4.47	1	9730				14700		1	1				1	1	Carbamidomethylation	19519.1	WNT1-inducible-signaling pathway protein 2 OS=Cricetulus griseus OX=10029 GN=I79_011662 PE=4 SV=1
13	TRUE	G3I8F7|G3I8F7_CRIGR	LOC100759756	70.8609	6.45	1.74	1.74	3.47	0	4.71	1.74	3					17600		1	1	1	2		3	1	Deamidation (NQ)	44430.6	Keratin, type I cytoskeletal 19 OS=Cricetulus griseus OX=10029 GN=LOC100759756 PE=3 SV=1
120	TRUE	G3H037|G3H037_CRIGR	I79_003485	22.7303	0.8	0	0	0	0	0.8	0	1					21900		1					1		Deamidation (NQ)	158230	U5 small nuclear ribonucleoprotein 200 kDa helicase OS=Cricetulus griseus OX=10029 GN=I79_003485 PE=4 SV=1
88	TRUE	G3H0I2|G3H0I2_CRIGR	I79_003640	23.1714	1.65	0	0	0	0	1.65	0	1					22100		1					1		Carbamidomethylation	41816.8	LON peptidase N-terminal domain and RING finger protein 1 OS=Cricetulus griseus OX=10029 GN=I79_003640 PE=4 SV=1
6	FALSE	G3IKD4|G3IKD4_CRIGR	I79_024334	63.9412	3.2	3.2	0	3.2	0	3.2	1.32	2			45400		37900		1	3		2		9	1		57662.5	Keratin, type II cytoskeletal 79 OS=Cricetulus griseus OX=10029 GN=I79_024334 PE=3 SV=1
6	TRUE	G3IBN9|G3IBN9_CRIGR	I79_021070	97.9542	4.41	2.25	0.75	2	0.83	3	0.58	6	4280		64200	7560	41900		4	4	1	3	1	11	1		133350	Keratin, type II cytoskeletal 5 OS=Cricetulus griseus OX=10029 GN=I79_021070 PE=3 SV=1
15	FALSE	G3HHM2|G3HHM2_CRIGR	I79_010126	22.55	2.81	0	0	0	0	2.81	0	1					43400		1					1			35852.4	Histone H3.1t OS=Cricetulus griseus OX=10029 GN=I79_010126 PE=3 SV=1
15	FALSE	G3HDS4|G3HDS4_CRIGR	I79_008690	22.55	13.43	0	0	0	0	13.43	0	1					43400		1					1			7395.48	Histone H2B OS=Cricetulus griseus OX=10029 GN=I79_008690 PE=3 SV=1
15	FALSE	G3HDV4|G3HDV4_CRIGR	LOC100756432	22.55	7.09	0	0	0	0	7.09	0	1					43400		1					1			14252.6	Histone H2B OS=Cricetulus griseus OX=10029 GN=LOC100756432 PE=3 SV=1
119	TRUE	G3HIX9|G3HIX9_CRIGR	I79_010610	24.9106	1.33	1.33	0	1.33	0	1.33	0	1	125000		34900		50600		1	2		1		1			74207.5	Brain-enriched guanylate kinase-associated protein OS=Cricetulus griseus OX=10029 GN=I79_010610 PE=4 SV=1
15	TRUE	G3H2T4|G3H2T4_CRIGR	LOC100774845	50.6976	14.29	0	0	0	0	14.29	0	2					50700		2					2			13920.2	Histone H2B OS=Cricetulus griseus OX=10029 GN=LOC100774845 PE=3 SV=1
15	TRUE	G3INX0|G3INX0_CRIGR	LOC113835016	50.6976	14.29	0	0	0	0	14.29	0	2					50700		2					2			13934.2	Histone H2B OS=Cricetulus griseus OX=10029 GN=LOC113835016 PE=3 SV=1
15	TRUE	G3IB92|G3IB92_CRIGR	LOC100768462	50.6976	14.29	0	0	0	0	14.29	0	2					50700		2					2			13890.1	Histone H2B OS=Cricetulus griseus OX=10029 GN=LOC100768462 PE=3 SV=1
15	TRUE	G3HDT7|G3HDT7_CRIGR	LOC100773886	50.6976	14.29	0	0	0	0	14.29	0	2					50700		2					2			13906.1	Histone H2B OS=Cricetulus griseus OX=10029 GN=LOC100773886 PE=3 SV=1
15	TRUE	G3HDU3|G3HDU3_CRIGR	LOC100753502	50.6976	14.29	0	0	0	0	14.29	0	2					50700		2					2			13936.2	Histone H2B OS=Cricetulus griseus OX=10029 GN=LOC100753502 PE=3 SV=1
15	TRUE	G3HDT0|G3HDT0_CRIGR	I79_008696	50.6976	12.95	0	0	0	0	12.95	0	2					50700		2					2			15431.9	Histone H2B OS=Cricetulus griseus OX=10029 GN=I79_008696 PE=3 SV=1
19	TRUE	G3GVL0|G3GVL0_CRIGR	I79_001749	61.5703	16.34	16.34	0	0	16.34	16.34	0	2	29100			150000	52800		2	2			2	2			17274.8	Ubiquitin OS=Cricetulus griseus OX=10029 GN=I79_001749 PE=4 SV=1
8	TRUE	G3IBN8|G3IBN8_CRIGR	I79_021069	84.0502	11.6	3.72	1.97	1.53	0	11.6	1.53	4	4540				55500		2	3	1	1		11	1	Oxidation (M)	48529	Keratin, type II cytoskeletal 6A OS=Cricetulus griseus OX=10029 GN=I79_021069 PE=3 SV=1
25	TRUE	G3H309|G3H309_CRIGR	Bhmt	57.708	5.9	5.9	0	4.18	0	4.18	0	2	38900				90800		2	2		1		2			45064.5	Betaine--homocysteine S-methyltransferase 1 OS=Cricetulus griseus OX=10029 GN=Bhmt PE=4 SV=1
84	TRUE	G3HEZ0|G3HEZ0_CRIGR	I79_009139	20.7809	1.16	0	0	0	0	1.16	0	1					178000		1					1		Carbamidomethylation	65822.8	Stress-70 protein, mitochondrial OS=Cricetulus griseus OX=10029 GN=I79_009139 PE=3 SV=1
140	TRUE	G3HD08|G3HD08_CRIGR	I79_008380	21.2175	1.43	0	0	0	0	1.43	0	1					411000		1					1			74834.1	Paralemmin-3 OS=Cricetulus griseus OX=10029 GN=I79_008380 PE=4 SV=1
79	TRUE	G3HKQ8|G3HKQ8_CRIGR	Dhx30	28.3196	0.75	0.75	0	0.75	0	0.75	0	1	1110000		34500000		1180000		1	2		9		1		Deamidation (NQ)	134033	ATP-dependent RNA helicase DHX30 OS=Cricetulus griseus OX=10029 GN=Dhx30 PE=3 SV=1
129	TRUE	G3GWX0|G3GWX0_CRIGR	Exoc2	29.9139	1.3	0	0	0	1.3	0	0	1				21200			1				1				103901	Exocyst complex component 2 OS=Cricetulus griseus OX=10029 GN=Exoc2 PE=3 SV=1
75	TRUE	G3HIX8|G3HIX8_CRIGR	Wdr25	23.7864	3.04	0	0	0	3.04	0	0	1				43000			1				1			Acetylation (Protein N-term); Deamidation (NQ)	57901.2	WD repeat domain 25 OS=Cricetulus griseus OX=10029 GN=Wdr25 PE=4 SV=1
86	TRUE	G3HEU6|G3HEU6_CRIGR	Adnp	27.7995	0.54	0	0	0	0.54	0	0	1				1080000			1				1			Deamidation (NQ)	123516	Activity dependent neuroprotector homeobox OS=Cricetulus griseus OX=10029 GN=Adnp PE=4 SV=1
127	TRUE	G3HHH0|G3HHH0_CRIGR	I79_010072	23.3709	7.41	0	0	0	7.41	0	0	1				1250000			1				1			Deamidation (NQ)	9299.63	Uncharacterized protein OS=Cricetulus griseus OX=10029 GN=I79_010072 PE=4 SV=1
90	TRUE	G3GTK4|G3GTK4_CRIGR	I79_000989	20.9008	0.29	0	0	0.29	0	0	0	1			3990				1			1					233860	ubiquitinyl hydrolase 1 OS=Cricetulus griseus OX=10029 GN=I79_000989 PE=4 SV=1
66	TRUE	G3HD16|G3HD16_CRIGR	I79_008389	23.3728	0.41	0	0	0.41	0	0	0	1			7430				1			1					188180	Serine/threonine-protein kinase N1 (Fragment) OS=Cricetulus griseus OX=10029 GN=I79_008389 PE=4 SV=1
70	TRUE	G3GUK8|G3GUK8_CRIGR	I79_001371	26.3203	1.57	0	0	1.57	0	0	0	1			11100				1			1					58493.3	Polypeptide N-acetylgalactosaminyltransferase OS=Cricetulus griseus OX=10029 GN=I79_001371 PE=3 SV=1
61	TRUE	G3HEC4|G3HEC4_CRIGR	Rpap2	20.6642	0.99	0	0	0.99	0	0	0	1			15200				1			1					67533.9	RNA polymerase II subunit B1 CTD phosphatase RPAP2 homolog OS=Cricetulus griseus OX=10029 GN=Rpap2 PE=3 SV=1
64	TRUE	G3HN61|G3HN61_CRIGR	Mindy3	24.9713	1.58	0	0	1.58	0	0	0	1			26000				1			1				Deamidation (NQ)	49499.2	Ubiquitin carboxyl-terminal hydrolase MINDY OS=Cricetulus griseus OX=10029 GN=Mindy3 PE=3 SV=1
63	TRUE	G3IFB3|G3IFB3_CRIGR	Flywch1	21.057	1.39	0	0	1.39	0	0	0	1			33800				1			1				Carbamidomethylation; Deamidation (NQ)	83159.5	FLYWCH-type zinc finger-containing protein 1 OS=Cricetulus griseus OX=10029 GN=Flywch1 PE=4 SV=1
107	TRUE	G3HNI8|G3HNI8_CRIGR	I79_012327	24.549	4.37	0	0	4.37	0	0	0	1			35600				1			1				Deamidation (NQ)	54551.7	N-acetyltransferase ESCO2 OS=Cricetulus griseus OX=10029 GN=I79_012327 PE=4 SV=1
94	TRUE	G3I7K9|G3I7K9_CRIGR	I79_019500	21.3303	0.37	0	0	0.37	0	0	0	1			60600				1			1					160943	Collagen alpha-1(IV) chain OS=Cricetulus griseus OX=10029 GN=I79_019500 PE=4 SV=1
111	TRUE	G3IJV9|G3IJV9_CRIGR	I79_024148	35.4642	4.19	0	0	4.19	0	0	0	1			76200				1			1					68861.4	protein-arginine deiminase OS=Cricetulus griseus OX=10029 GN=I79_024148 PE=3 SV=1
68	TRUE	G3GXE4|G3GXE4_CRIGR	Uts2r	26.3724	2.58	0	0	2.58	0	0	0	1			80100				1			2					42756.4	Urotensin-2 receptor OS=Cricetulus griseus OX=10029 GN=Uts2r PE=3 SV=1
11	TRUE	G3IKI7|G3IKI7_CRIGR	I79_024390	77.9306	3.82	1.07	1.37	2.44	0	2.44	1.07	3			84300				1	2	1	2		9	1		67877.6	Keratin, type II cytoskeletal 2 oral OS=Cricetulus griseus OX=10029 GN=I79_024390 PE=4 SV=1
134	TRUE	G3HTA5|G3HTA5_CRIGR	H671_4g11862	20.8605	2.08	0	0	2.08	0	0	0	1			99600				1			1				Oxidation (M)	80616.5	DNA mismatch repair protein Mlh1 OS=Cricetulus griseus OX=10029 GN=H671_4g11862 PE=3 SV=1
22	TRUE	G3GXH9|G3GXH9_CRIGR	Vps50	32.6522	1.87	0	0	1.87	0	0	0	2			129000				2			2				Deamidation (NQ)	111057	Coiled-coil domain-containing protein 132 OS=Cricetulus griseus OX=10029 GN=Vps50 PE=4 SV=1
62	TRUE	G3HQV8|G3HQV8_CRIGR	I79_013214	20.9012	0.31	0	0	0.31	0	0	0	1			277000				1			1					217986	Sodium channel protein OS=Cricetulus griseus OX=10029 GN=I79_013214 PE=3 SV=1
105	TRUE	G3HCT4|G3HCT4_CRIGR	Ddx5	24.5837	1.46	0	0	1.46	0	0	0	1			300000				1			1				Carbamidomethylation	69239.1	Probable ATP-dependent RNA helicase DDX5 OS=Cricetulus griseus OX=10029 GN=Ddx5 PE=3 SV=1
108	TRUE	G3GTJ2|G3GTJ2_CRIGR	I79_000977	36.8005	3.36	0	0	3.36	0	0	0	1			663000				1			4					27100	Metalloendopeptidase OMA1, mitochondrial OS=Cricetulus griseus OX=10029 GN=I79_000977 PE=3 SV=1
35	TRUE	G3IGI3|G3IGI3_CRIGR	I79_022900	21.956	2.13	0	0	2.13	0	0	0	1			1230000				1			2				Carbamidomethylation	53542.6	TNF receptor-associated factor OS=Cricetulus griseus OX=10029 GN=I79_022900 PE=3 SV=1
18	TRUE	G3HJX6|G3HJX6_CRIGR	I79_010978	35.4945	6.85	4.66	0	2.19	0	0	0	2	38800		1290000				2	1		1				Carbamidomethylation; Deamidation (NQ); Oxidation (M)	41606.4	E3 ubiquitin-protein ligase MARCH1 OS=Cricetulus griseus OX=10029 GN=I79_010978 PE=4 SV=1
95	TRUE	G3H3N5|G3H3N5_CRIGR	I79_004860	23.3951	0.69	0	0	0.69	0	0	0	1			1350000				1			1					116163	SWI/SNF-related matrix-associated actin-dependent regulator of chromatin subfamily A containing DEAD/H box 1 OS=Cricetulus griseus OX=10029 GN=I79_004860 PE=3 SV=1
32	TRUE	G3H9F7|G3H9F7_CRIGR	I79_007028	29.3224	1.41	0	0	1.41	0	0	0	1			2190000				1			1				Deamidation (NQ)	111401	Alpha-catulin OS=Cricetulus griseus OX=10029 GN=I79_007028 PE=3 SV=1
128	TRUE	G3GXH5|G3GXH5_CRIGR	Samd9	41.2308	1.45	0	0	1.45	0	0	0	1			3240000				1			4					183447	Sterile alpha motif domain containing 9 OS=Cricetulus griseus OX=10029 GN=Samd9 PE=4 SV=1
54	TRUE	G3HW11|G3HW11_CRIGR	I79_015159	20.1193	2.25	0	0	2.25	0	0	0	1			3850000				1			1					66104.3	O-acyltransferase OS=Cricetulus griseus OX=10029 GN=I79_015159 PE=3 SV=1
99	TRUE	G3HK75|G3HK75_CRIGR	I79_011093	27.6595	0.52	0	0	0.52	0	0	0	1			5760000				1			1					150169	Putative histone-lysine N-methyltransferase NSD2 OS=Cricetulus griseus OX=10029 GN=I79_011093 PE=4 SV=1
106	TRUE	G3HKL4|G3HKL4_CRIGR	I79_011243	31.3813	0.7	0	0	0.7	0	0	0	1			7320000				1			1					145124	Vacuolar protein sorting-associated protein 8-like OS=Cricetulus griseus OX=10029 GN=I79_011243 PE=3 SV=1
131	TRUE	G3H1L5|G3H1L5_CRIGR	I79_004064	21.5359	0.25	0	0	0.25	0	0	0	1			21400000				1			1					266297	Zinc finger FYVE domain-containing protein 26 OS=Cricetulus griseus OX=10029 GN=I79_004064 PE=4 SV=1
33	TRUE	G3H0V2|G3H0V2_CRIGR	I79_003771	29.2195	0.46	0	0.46	0	0	0	0	1		34200					1		1						210762	Transformation related protein 53 binding protein 1 OS=Cricetulus griseus OX=10029 GN=I79_003771 PE=4 SV=1
76	TRUE	G3HZJ6|G3HZJ6_CRIGR	I79_016502	26.7075	5.42	5.42	0	0	0	0	0	1	4680						1	1							27223	Carboxylic ester hydrolase OS=Cricetulus griseus OX=10029 GN=I79_016502 PE=3 SV=1
83	TRUE	G3HEX3|G3HEX3_CRIGR	I79_009119	20.5838	1.84	1.84	0	0	0	0	0	1	26000						1	1							69536.6	Centrosomal protein of 70 kDa OS=Cricetulus griseus OX=10029 GN=I79_009119 PE=4 SV=1
82	TRUE	G3IAN8|G3IAN8_CRIGR	I79_020664	21.0689	1.75	1.75	0	0	0	0	0	1	27600						1	1							63980.4	Thioredoxin domain-containing protein 16 OS=Cricetulus griseus OX=10029 GN=I79_020664 PE=4 SV=1
57	TRUE	G3IF65|G3IF65_CRIGR	I79_022381	21.2649	0.39	0.39	0	0	0	0	0	1	43600						1	1							362827	Ankyrin-2 OS=Cricetulus griseus OX=10029 GN=I79_022381 PE=4 SV=1
133	TRUE	G3IGN6|G3IGN6_CRIGR	Uros	21.0829	3.02	3.02	0	0	0	0	0	1	1690000						1	1						Carbamidomethylation; Deamidation (NQ)	28584.8	uroporphyrinogen-III synthase OS=Cricetulus griseus OX=10029 GN=Uros PE=3 SV=1

## Sheet: DIA Proteins_Abun
PG.ProteinGroups	PG.ProteinAccessions	PG.Genes	PG.ProteinDescriptions	PG.UniProtIds	PG.FastaHeaders	[1] ASTGS20241110_1M_DavidR.raw.PG.NrOfPrecursorsMeasured	[2] ASTGS20241110_1Y_DavidR.raw.PG.NrOfPrecursorsMeasured	[3] ASTGS20241110_Temp_DavidR.raw.PG.NrOfPrecursorsMeasured	[4] ASTGS20241110_RS_DavidR.raw.PG.NrOfPrecursorsMeasured	[1] ASTGS20241110_1M_DavidR.raw.PG.Quantity	[2] ASTGS20241110_1Y_DavidR.raw.PG.Quantity	[3] ASTGS20241110_OX_DavidR.raw.PG.Quantity	[4] ASTGS20241110_RS_DavidR.raw.PG.Quantity
Ab_Heavy	Ab_Heavy			Ab_Heavy	>sp|Ab_Heavy|AbHeavy_Tislelizumab OS=Homo Sapiens	104	104	104	104	16613890	18568776	8752741	16019000
Ab_Light	Ab_Light			Ab_Light	>sp|Ab_Light|AbLight_Tislelizumab OS=Homo Sapiens	49	49	49	49	2.29569e+06	2.30201e+06	192362	1.38861e+06
G3GR58;G3GY47	G3GR58;G3GY47	I79_000001;I79_002702	Large ribosomal subunit protein uL24	G3GR58;G3GY47	>tr|G3GR58|G3GR58_CRIGR Large ribosomal subunit protein uL24 OS=Cricetulus griseus OX=10029 GN=I79_000001 PE=3 SV=1;>tr|G3GY47|G3GY47_CRIGR Large ribosomal subunit protein uL24 OS=Cricetulus griseus OX=10029 GN=I79_002702 PE=3 SV=1	2	2	2	2	NaN	NaN	NaN	80.2362
G3GRV1	G3GRV1	I79_000245	Junctophilin	G3GRV1	>tr|G3GRV1|G3GRV1_CRIGR Junctophilin OS=Cricetulus griseus OX=10029 GN=I79_000245 PE=3 SV=1	2	2	2	2	44873	16102.8	49111	36817.1
G3GSZ0	G3GSZ0	I79_000762	Plastin-1	G3GSZ0	>tr|G3GSZ0|G3GSZ0_CRIGR Plastin-1 OS=Cricetulus griseus OX=10029 GN=I79_000762 PE=4 SV=1	2	2	2	2	NaN	NaN	NaN	103.402
G3GT05	G3GT05	I79_000778	T-complex protein 1 subunit theta	G3GT05	>tr|G3GT05|G3GT05_CRIGR T-complex protein 1 subunit theta OS=Cricetulus griseus OX=10029 GN=I79_000778 PE=3 SV=1	1	1	1	1	NaN	NaN	NaN	87.9823
G3GTT9;G3I2M1;G3I735	G3GTT9;G3I2M1;G3I735	I79_001078;Cct6a;H671_2g6758	T-complex protein 1 subunit zeta-2;T-complex protein 1 subunit zeta;T-complex protein 1 subunit zeta	G3GTT9;G3I2M1;G3I735	>tr|G3GTT9|G3GTT9_CRIGR T-complex protein 1 subunit zeta-2 OS=Cricetulus griseus OX=10029 GN=I79_001078 PE=3 SV=1;>tr|G3I2M1|G3I2M1_CRIGR T-complex protein 1 subunit zeta OS=Cricetulus griseus OX=10029 GN=Cct6a PE=3 SV=1;>tr|G3I735|G3I735_CRIGR T-complex protein 1 subunit zeta OS=Cricetulus griseus OX=10029 GN=H671_2g6758 PE=3 SV=1	1	1	1	1	NaN	NaN	NaN	239.039
G3GU30;G3H278	G3GU30;G3H278	I79_001178;I79_004246	60S ribosomal protein L6	G3GU30;G3H278	>tr|G3GU30|G3GU30_CRIGR 60S ribosomal protein L6 OS=Cricetulus griseus OX=10029 GN=I79_001178 PE=3 SV=1;>tr|G3H278|G3H278_CRIGR 60S ribosomal protein L6 OS=Cricetulus griseus OX=10029 GN=I79_004246 PE=3 SV=1	1	1	1	1	NaN	NaN	NaN	39.5312
G3GU60	G3GU60	Pebp1	Phosphatidylethanolamine-binding protein 1	G3GU60	>tr|G3GU60|G3GU60_CRIGR Phosphatidylethanolamine-binding protein 1 OS=Cricetulus griseus OX=10029 GN=Pebp1 PE=3 SV=1	2	2	2	2	NaN	NaN	NaN	135.188
G3GUQ0	G3GUQ0	Eno2	phosphopyruvate hydratase	G3GUQ0	>tr|G3GUQ0|G3GUQ0_CRIGR phosphopyruvate hydratase OS=Cricetulus griseus OX=10029 GN=Eno2 PE=3 SV=1	1	1	1	1	10.673	NaN	NaN	320.102
G3GVA9	G3GVA9	I79_001644	Eukaryotic translation initiation factor 2-alpha kinase 1	G3GVA9	>tr|G3GVA9|G3GVA9_CRIGR Eukaryotic translation initiation factor 2-alpha kinase 1 OS=Cricetulus griseus OX=10029 GN=I79_001644 PE=3 SV=1	1	1	1	1	619426	635032	593842	369350
G3GVD0	G3GVD0	Actb	Actin, cytoplasmic 1	G3GVD0	>tr|G3GVD0|G3GVD0_CRIGR Actin, cytoplasmic 1 OS=Cricetulus griseus OX=10029 GN=Actb PE=3 SV=1	37	37	37	37	446.312	119.349	147.293	11976
G3GVL0;G3I129	G3GVL0;G3I129	I79_001749;I79_017072	Ubiquitin	G3GVL0;G3I129	>tr|G3GVL0|G3GVL0_CRIGR Ubiquitin OS=Cricetulus griseus OX=10029 GN=I79_001749 PE=4 SV=1;>tr|G3I129|G3I129_CRIGR Ubiquitin OS=Cricetulus griseus OX=10029 GN=I79_017072 PE=4 SV=1	6	6	6	6	1924.73	1845.46	2112.2	5389.76
G3GVW8	G3GVW8	Mgme1	Mitochondrial genome maintenance exonuclease 1	G3GVW8	>tr|G3GVW8|G3GVW8_CRIGR Mitochondrial genome maintenance exonuclease 1 OS=Cricetulus griseus OX=10029 GN=Mgme1 PE=3 SV=1	1	1	1	1	660.461	NaN	459.813	1057.79
G3GVX2	G3GVX2	Dstn	Destrin	G3GVX2	>tr|G3GVX2|G3GVX2_CRIGR Destrin OS=Cricetulus griseus OX=10029 GN=Dstn PE=3 SV=1	2	2	2	2	NaN	NaN	NaN	115.949
G3GX96	G3GX96	Arpc4	Actin-related protein 2/3 complex subunit 4	G3GX96	>tr|G3GX96|G3GX96_CRIGR Actin-related protein 2/3 complex subunit 4 OS=Cricetulus griseus OX=10029 GN=Arpc4 PE=3 SV=1	2	2	2	2	NaN	NaN	NaN	296.27
G3GXA9	G3GXA9	I79_002399	protein disulfide-isomerase	G3GXA9	>tr|G3GXA9|G3GXA9_CRIGR protein disulfide-isomerase OS=Cricetulus griseus OX=10029 GN=I79_002399 PE=3 SV=1	2	2	2	2	NaN	NaN	NaN	272.276
G3GXD1;G3GXD2	G3GXD1;G3GXD2	LOC100770118;I79_002422	Carbonyl reductase [NADPH] 2	G3GXD1;G3GXD2	>tr|G3GXD1|G3GXD1_CRIGR Carbonyl reductase [NADPH] 2 OS=Cricetulus griseus OX=10029 GN=LOC100770118 PE=3 SV=1;>tr|G3GXD2|G3GXD2_CRIGR Carbonyl reductase [NADPH] 2 OS=Cricetulus griseus OX=10029 GN=I79_002422 PE=3 SV=1	1	1	1	1	48.7058	NaN	NaN	25.3582
G3GYP9	G3GYP9	I79_002954	Peroxiredoxin-1	G3GYP9	>tr|G3GYP9|G3GYP9_CRIGR Peroxiredoxin-1 OS=Cricetulus griseus OX=10029 GN=I79_002954 PE=3 SV=1	10	10	10	10	1917.98	1926.49	1656.27	2272.91
G3GZ40	G3GZ40	I79_003091	Myosin-2	G3GZ40	>tr|G3GZ40|G3GZ40_CRIGR Myosin-2 OS=Cricetulus griseus OX=10029 GN=I79_003091 PE=3 SV=1	2	2	2	2	NaN	NaN	14	50.905
G3GZE6	G3GZE6	Actr3	Actin-related protein 3	G3GZE6	>tr|G3GZE6|G3GZE6_CRIGR Actin-related protein 3 OS=Cricetulus griseus OX=10029 GN=Actr3 PE=3 SV=1	4	4	4	4	7.49817	NaN	NaN	180.708
G3GZG6	G3GZG6	I79_003225	Serotransferrin	G3GZG6	>tr|G3GZG6|G3GZG6_CRIGR Serotransferrin OS=Cricetulus griseus OX=10029 GN=I79_003225 PE=4 SV=1	1	1	1	1	28.9437	NaN	NaN	925.224
G3GZW8	G3GZW8	I79_003415	phosphoglycerate mutase (2,3-diphosphoglycerate-dependent)	G3GZW8	>tr|G3GZW8|G3GZW8_CRIGR phosphoglycerate mutase (2,3-diphosphoglycerate-dependent) OS=Cricetulus griseus OX=10029 GN=I79_003415 PE=3 SV=1	3	3	3	3	NaN	NaN	NaN	74.0643
G3GZZ0	G3GZZ0	Got1	Aspartate aminotransferase	G3GZZ0	>tr|G3GZZ0|G3GZZ0_CRIGR Aspartate aminotransferase OS=Cricetulus griseus OX=10029 GN=Got1 PE=3 SV=1	1	1	1	1	NaN	NaN	NaN	85.9398
G3H0C2	G3H0C2	Psma4	Proteasome subunit alpha type	G3H0C2	>tr|G3H0C2|G3H0C2_CRIGR Proteasome subunit alpha type OS=Cricetulus griseus OX=10029 GN=Psma4 PE=3 SV=1	1	1	1	1	NaN	NaN	NaN	110.822
G3H0C9	G3H0C9	I79_003584	L-lactate dehydrogenase A chain	G3H0C9	>tr|G3H0C9|G3H0C9_CRIGR L-lactate dehydrogenase A chain OS=Cricetulus griseus OX=10029 GN=I79_003584 PE=3 SV=1	1	1	1	1	NaN	NaN	NaN	703.236
G3H0U6	G3H0U6	I79_003765	Protein disulfide-isomerase A3	G3H0U6	>tr|G3H0U6|G3H0U6_CRIGR Protein disulfide-isomerase A3 OS=Cricetulus griseus OX=10029 GN=I79_003765 PE=3 SV=1	1	1	1	1	NaN	NaN	NaN	111.337
G3H0V2	G3H0V2	I79_003771	Transformation related protein 53 binding protein 1	G3H0V2	>tr|G3H0V2|G3H0V2_CRIGR Transformation related protein 53 binding protein 1 OS=Cricetulus griseus OX=10029 GN=I79_003771 PE=4 SV=1	1	1	1	1	69.0383	NaN	NaN	10.2075
G3H121;G3IJ97	G3H121;G3IJ97	I79_003843;I79_023930	Actin-related protein 2	G3H121;G3IJ97	>tr|G3H121|G3H121_CRIGR Actin-related protein 2 OS=Cricetulus griseus OX=10029 GN=I79_003843 PE=4 SV=1;>tr|G3IJ97|G3IJ97_CRIGR Actin-related protein 2 OS=Cricetulus griseus OX=10029 GN=I79_023930 PE=4 SV=1	1	1	1	1	NaN	NaN	NaN	297.896
G3H160	G3H160	I79_003884	RNA helicase	G3H160	>tr|G3H160|G3H160_CRIGR RNA helicase OS=Cricetulus griseus OX=10029 GN=I79_003884 PE=4 SV=1	1	1	1	1	216.361	NaN	12.4114	273.312
G3H194	G3H194	I79_003918	Clathrin light chain (Fragment)	G3H194	>tr|G3H194|G3H194_CRIGR Clathrin light chain (Fragment) OS=Cricetulus griseus OX=10029 GN=I79_003918 PE=3 SV=1	2	2	2	2	NaN	NaN	NaN	287.27
G3H1F4	G3H1F4	Rpl15	Ribosomal protein L15	G3H1F4	>tr|G3H1F4|G3H1F4_CRIGR Ribosomal protein L15 OS=Cricetulus griseus OX=10029 GN=Rpl15 PE=3 SV=1	1	1	1	1	12.2976	NaN	NaN	250.087
G3H1Y0;G3HT50;G3I2D8	G3H1Y0;G3HT50;G3I2D8	I79_004172;I79_014068;Epb41l2	Protein 4.1;Band 4.1-like protein 3;Band 4.1-like protein 2	G3H1Y0;G3HT50;G3I2D8	>tr|G3H1Y0|G3H1Y0_CRIGR Protein 4.1 OS=Cricetulus griseus OX=10029 GN=I79_004172 PE=4 SV=1;>tr|G3HT50|G3HT50_CRIGR Band 4.1-like protein 3 OS=Cricetulus griseus OX=10029 GN=I79_014068 PE=4 SV=1;>tr|G3I2D8|G3I2D8_CRIGR Band 4.1-like protein 2 OS=Cricetulus griseus OX=10029 GN=Epb41l2 PE=4 SV=1	1	1	1	1	13.1528	78.5771	NaN	11.5597
G3H215;G3HQX0	G3H215;G3HQX0	I79_004215;I79_013226	40S ribosomal protein SA	G3H215;G3HQX0	>tr|G3H215|G3H215_CRIGR 40S ribosomal protein SA OS=Cricetulus griseus OX=10029 GN=I79_004215 PE=3 SV=1;>tr|G3HQX0|G3HQX0_CRIGR 40S ribosomal protein SA OS=Cricetulus griseus OX=10029 GN=I79_013226 PE=3 SV=1	1	1	1	1	NaN	NaN	NaN	83.6497
G3H2T4;G3H2U0;G3HDT0;G3HDT7;G3HDU3;G3HPV1;G3IB92;G3INX0	G3H2T4;G3H2U0;G3HDT0;G3HDT7;G3HDU3;G3HPV1;G3IB92;G3INX0	LOC100774845;LOC100758641;I79_008696;LOC100773886;LOC100753502;I79_012822;LOC100768462;LOC113835016	Histone H2B	G3H2T4;G3H2U0;G3HDT0;G3HDT7;G3HDU3;G3HPV1;G3IB92;G3INX0	>tr|G3H2T4|G3H2T4_CRIGR Histone H2B OS=Cricetulus griseus OX=10029 GN=LOC100774845 PE=3 SV=1;>tr|G3H2U0|G3H2U0_CRIGR Histone H2B OS=Cricetulus griseus OX=10029 GN=LOC100758641 PE=3 SV=1;>tr|G3HDT0|G3HDT0_CRIGR Histone H2B OS=Cricetulus griseus OX=10029 GN=I79_008696 PE=3 SV=1;>tr|G3HDT7|G3HDT7_CRIGR Histone H2B OS=Cricetulus griseus OX=10029 GN=LOC100773886 PE=3 SV=1;>tr|G3HDU3|G3HDU3_CRIGR Histo…	6	6	6	6	508.132	57.9316	13.8889	6510.41
G3H354	G3H354	I79_004665	Heat shock protein HSP 90-alpha	G3H354	>tr|G3H354|G3H354_CRIGR Heat shock protein HSP 90-alpha OS=Cricetulus griseus OX=10029 GN=I79_004665 PE=3 SV=1	5	5	5	5	NaN	NaN	NaN	422.085
G3H3P5;G3HW49;G3I7Y5	G3H3P5;G3HW49;G3I7Y5	I79_004874;I79_015197;I79_019639	Kinesin-like protein	G3H3P5;G3HW49;G3I7Y5	>tr|G3H3P5|G3H3P5_CRIGR Kinesin-like protein OS=Cricetulus griseus OX=10029 GN=I79_004874 PE=3 SV=1;>tr|G3HW49|G3HW49_CRIGR Kinesin-like protein OS=Cricetulus griseus OX=10029 GN=I79_015197 PE=3 SV=1;>tr|G3I7Y5|G3I7Y5_CRIGR Kinesin-like protein OS=Cricetulus griseus OX=10029 GN=I79_019639 PE=3 SV=1	1	1	1	1	NaN	NaN	NaN	195.997
G3H3Q1	G3H3Q1	I79_004880	Pyruvate kinase	G3H3Q1	>tr|G3H3Q1|G3H3Q1_CRIGR Pyruvate kinase OS=Cricetulus griseus OX=10029 GN=I79_004880 PE=3 SV=1	11	11	11	11	61.436	NaN	13.114	1469.21
G3H3U3	G3H3U3	Stxbp5	Syntaxin-binding protein 5	G3H3U3	>tr|G3H3U3|G3H3U3_CRIGR Syntaxin-binding protein 5 OS=Cricetulus griseus OX=10029 GN=Stxbp5 PE=3 SV=1	1	1	1	1	NaN	NaN	NaN	170.907
G3H3W4	G3H3W4	I79_004954	Insulin-degrading enzyme	G3H3W4	>tr|G3H3W4|G3H3W4_CRIGR Insulin-degrading enzyme OS=Cricetulus griseus OX=10029 GN=I79_004954 PE=3 SV=1	1	1	1	1	NaN	NaN	NaN	401.014
G3H3Y8;G3H5A3;G3HJT6;G3HTS3;G3ILU1	G3H3Y8;G3H5A3;G3HJT6;G3HTS3;G3ILU1	I79_004981;I79_005481;LOC100768529;I79_014301;LOC100774652	60S ribosomal protein L32	G3H3Y8;G3H5A3;G3HJT6;G3HTS3;G3ILU1	>tr|G3H3Y8|G3H3Y8_CRIGR 60S ribosomal protein L32 OS=Cricetulus griseus OX=10029 GN=I79_004981 PE=3 SV=1;>tr|G3H5A3|G3H5A3_CRIGR 60S ribosomal protein L32 OS=Cricetulus griseus OX=10029 GN=I79_005481 PE=3 SV=1;>tr|G3HJT6|G3HJT6_CRIGR 60S ribosomal protein L32 OS=Cricetulus griseus OX=10029 GN=LOC100768529 PE=3 SV=1;>tr|G3HTS3|G3HTS3_CRIGR 60S ribosomal protein L32 OS=Cricetulus griseus OX=10029 G…	1	1	1	1	NaN	NaN	NaN	309.64
G3H4Z8	G3H4Z8	Hspa2	Heat shock-related 70 kDa protein 2	G3H4Z8	>tr|G3H4Z8|G3H4Z8_CRIGR Heat shock-related 70 kDa protein 2 OS=Cricetulus griseus OX=10029 GN=Hspa2 PE=3 SV=1	6	6	6	6	114.387	186.301	77.1644	663.858
G3H533	G3H533	Ppib	Peptidyl-prolyl cis-trans isomerase	G3H533	>tr|G3H533|G3H533_CRIGR Peptidyl-prolyl cis-trans isomerase OS=Cricetulus griseus OX=10029 GN=Ppib PE=3 SV=1	1	1	1	1	NaN	NaN	96.2501	169.057
G3H5I8	G3H5I8	I79_005570	Fibrinogen beta chain	G3H5I8	>tr|G3H5I8|G3H5I8_CRIGR Fibrinogen beta chain OS=Cricetulus griseus OX=10029 GN=I79_005570 PE=4 SV=1	4	4	4	4	NaN	NaN	NaN	482.912
G3H5K5;G3I8X0	G3H5K5;G3I8X0	I79_005588;I79_020002	60S ribosomal protein L19	G3H5K5;G3I8X0	>tr|G3H5K5|G3H5K5_CRIGR 60S ribosomal protein L19 OS=Cricetulus griseus OX=10029 GN=I79_005588 PE=4 SV=1;>tr|G3I8X0|G3I8X0_CRIGR 60S ribosomal protein L19 OS=Cricetulus griseus OX=10029 GN=I79_020002 PE=4 SV=1	1	1	1	1	NaN	NaN	NaN	195.048
G3H5Q0	G3H5Q0	Actc1	Actin, alpha cardiac muscle 1	G3H5Q0	>tr|G3H5Q0|G3H5Q0_CRIGR Actin, alpha cardiac muscle 1 OS=Cricetulus griseus OX=10029 GN=Actc1 PE=3 SV=1	2	2	2	2	44.3836	NaN	NaN	1774.75
G3H6V7	G3H6V7	I79_006077	Lipoprotein lipase	G3H6V7	>tr|G3H6V7|G3H6V7_CRIGR Lipoprotein lipase OS=Cricetulus griseus OX=10029 GN=I79_006077 PE=3 SV=1	2	2	2	2	73.216	130.005	47.3262	248.499
G3H7K5	G3H7K5	Cct5	T-complex protein 1 subunit epsilon	G3H7K5	>tr|G3H7K5|G3H7K5_CRIGR T-complex protein 1 subunit epsilon OS=Cricetulus griseus OX=10029 GN=Cct5 PE=3 SV=1	1	1	1	1	NaN	NaN	NaN	93.3505
G3H7L4;G3I6W8	G3H7L4;G3I6W8	I79_006348;I79_019246	Small ribosomal subunit protein uS13	G3H7L4;G3I6W8	>tr|G3H7L4|G3H7L4_CRIGR Small ribosomal subunit protein uS13 OS=Cricetulus griseus OX=10029 GN=I79_006348 PE=3 SV=1;>tr|G3I6W8|G3I6W8_CRIGR Small ribosomal subunit protein uS13 OS=Cricetulus griseus OX=10029 GN=I79_019246 PE=3 SV=1	2	2	2	2	NaN	NaN	NaN	85.1357
G3H7M8	G3H7M8	I79_006363	Heterogeneous nuclear ribonucleoprotein U	G3H7M8	>tr|G3H7M8|G3H7M8_CRIGR Heterogeneous nuclear ribonucleoprotein U OS=Cricetulus griseus OX=10029 GN=I79_006363 PE=4 SV=1	2	2	2	2	NaN	NaN	NaN	114.699
G3H7Z2	G3H7Z2	Tagln2	Transgelin	G3H7Z2	>tr|G3H7Z2|G3H7Z2_CRIGR Transgelin OS=Cricetulus griseus OX=10029 GN=Tagln2 PE=3 SV=1	6	6	6	6	20.4244	NaN	12.7354	246.679
G3H8N1	G3H8N1	I79_006736	Plastin-2	G3H8N1	>tr|G3H8N1|G3H8N1_CRIGR Plastin-2 OS=Cricetulus griseus OX=10029 GN=I79_006736 PE=3 SV=1	5	5	5	5	9.40092	NaN	NaN	263.797
G3H8Q0;G3I6J4	G3H8Q0;G3I6J4	I79_006760;Arf3	ADP-ribosylation factor 1;ADP-ribosylation factor	G3H8Q0;G3I6J4	>tr|G3H8Q0|G3H8Q0_CRIGR ADP-ribosylation factor 1 OS=Cricetulus griseus OX=10029 GN=I79_006760 PE=4 SV=1;>tr|G3I6J4|G3I6J4_CRIGR ADP-ribosylation factor OS=Cricetulus griseus OX=10029 GN=Arf3 PE=3 SV=1	1	1	1	1	23.8772	16.3761	NaN	283.594
G3H8Y6;G3HV39;G3HXL1	G3H8Y6;G3HV39;G3HXL1	Pcbp3;I79_014816;Pcbp1	Poly(rC)-binding protein 3;Poly(RC)-binding protein 2;Poly(rC)-binding protein 1	G3H8Y6;G3HV39;G3HXL1	>tr|G3H8Y6|G3H8Y6_CRIGR Poly(rC)-binding protein 3 OS=Cricetulus griseus OX=10029 GN=Pcbp3 PE=4 SV=1;>tr|G3HV39|G3HV39_CRIGR Poly(RC)-binding protein 2 OS=Cricetulus griseus OX=10029 GN=I79_014816 PE=4 SV=1;>tr|G3HXL1|G3HXL1_CRIGR Poly(rC)-binding protein 1 OS=Cricetulus griseus OX=10029 GN=Pcbp1 PE=4 SV=1	2	2	2	2	NaN	NaN	NaN	121.702
G3H9M6	G3H9M6	I79_007103	Peptidyl-cysteine S-nitrosylase GAPDH	G3H9M6	>tr|G3H9M6|G3H9M6_CRIGR Peptidyl-cysteine S-nitrosylase GAPDH OS=Cricetulus griseus OX=10029 GN=I79_007103 PE=3 SV=1	3	3	3	3	NaN	NaN	NaN	555.177
G3HAA5	G3HAA5	Mypn	Myopalladin	G3HAA5	>tr|G3HAA5|G3HAA5_CRIGR Myopalladin OS=Cricetulus griseus OX=10029 GN=Mypn PE=4 SV=1	1	1	1	1	796.313	865.647	90.283	562.556
G3HBD4	G3HBD4	LOC100765914	Nucleoside diphosphate kinase	G3HBD4	>tr|G3HBD4|G3HBD4_CRIGR Nucleoside diphosphate kinase OS=Cricetulus griseus OX=10029 GN=LOC100765914 PE=3 SV=1	2	2	2	2	NaN	NaN	NaN	319.747
G3HBG8;G3I5T9	G3HBG8;G3I5T9	I79_007796;I79_018847	Calmodulin;Calmodulin (Fragment)	G3HBG8;G3I5T9	>tr|G3HBG8|G3HBG8_CRIGR Calmodulin OS=Cricetulus griseus OX=10029 GN=I79_007796 PE=4 SV=1;>tr|G3I5T9|G3I5T9_CRIGR Calmodulin (Fragment) OS=Cricetulus griseus OX=10029 GN=I79_018847 PE=4 SV=1	2	2	2	2	NaN	NaN	NaN	351.491
G3HBI3	G3HBI3	I79_007811	Myelin transcription factor 1-like protein	G3HBI3	>tr|G3HBI3|G3HBI3_CRIGR Myelin transcription factor 1-like protein OS=Cricetulus griseus OX=10029 GN=I79_007811 PE=4 SV=1	2	2	2	2	50.998	129.764	NaN	115.869
G3HBJ5;G3I072;G3IE48	G3HBJ5;G3I072;G3IE48	I79_007826;I79_016749;I79_021990	Elongation factor 1-gamma	G3HBJ5;G3I072;G3IE48	>tr|G3HBJ5|G3HBJ5_CRIGR Elongation factor 1-gamma OS=Cricetulus griseus OX=10029 GN=I79_007826 PE=4 SV=1;>tr|G3I072|G3I072_CRIGR Elongation factor 1-gamma OS=Cricetulus griseus OX=10029 GN=I79_016749 PE=4 SV=1;>tr|G3IE48|G3IE48_CRIGR Elongation factor 1-gamma OS=Cricetulus griseus OX=10029 GN=I79_021990 PE=3 SV=1	1	1	1	1	NaN	NaN	NaN	657.244
G3HBM2	G3HBM2	I79_007856	Cerebellin-4	G3HBM2	>tr|G3HBM2|G3HBM2_CRIGR Cerebellin-4 OS=Cricetulus griseus OX=10029 GN=I79_007856 PE=4 SV=1	1	1	1	1	3.60579	NaN	NaN	324.906
G3HBP6	G3HBP6	I79_007950	60S ribosomal protein L3-like	G3HBP6	>tr|G3HBP6|G3HBP6_CRIGR 60S ribosomal protein L3-like OS=Cricetulus griseus OX=10029 GN=I79_007950 PE=3 SV=1	1	1	1	1	NaN	NaN	NaN	NaN
G3HBP8;G3HIC0;G3HYV9	G3HBP8;G3HIC0;G3HYV9	Rps2;I79_010425;I79_016251	Small ribosomal subunit protein uS5;40S ribosomal protein S2;Small ribosomal subunit protein uS5	G3HBP8;G3HIC0;G3HYV9	>tr|G3HBP8|G3HBP8_CRIGR Small ribosomal subunit protein uS5 OS=Cricetulus griseus OX=10029 GN=Rps2 PE=3 SV=1;>tr|G3HIC0|G3HIC0_CRIGR 40S ribosomal protein S2 OS=Cricetulus griseus OX=10029 GN=I79_010425 PE=4 SV=1;>tr|G3HYV9|G3HYV9_CRIGR Small ribosomal subunit protein uS5 OS=Cricetulus griseus OX=10029 GN=I79_016251 PE=3 SV=1	4	4	4	4	NaN	NaN	NaN	204.189
G3HBR8	G3HBR8	LOC113836649	Hemoglobin subunit alpha	G3HBR8	>tr|G3HBR8|G3HBR8_CRIGR Hemoglobin subunit alpha OS=Cricetulus griseus OX=10029 GN=LOC113836649 PE=3 SV=1	8	8	8	8	4780.45	4223.88	4083.61	3751.43
G3HC01	G3HC01	I79_008041	Tropomyosin alpha-3 chain	G3HC01	>tr|G3HC01|G3HC01_CRIGR Tropomyosin alpha-3 chain OS=Cricetulus griseus OX=10029 GN=I79_008041 PE=3 SV=1	6	6	6	6	42.7905	NaN	36.6699	68.1592
G3HC29	G3HC29	S100a4	Protein S100	G3HC29	>tr|G3HC29|G3HC29_CRIGR Protein S100 OS=Cricetulus griseus OX=10029 GN=S100a4 PE=3 SV=1	1	1	1	1	257.906	116.237	323.074	2392.57
G3HC31	G3HC31	S100a6	Protein S100	G3HC31	>tr|G3HC31|G3HC31_CRIGR Protein S100 OS=Cricetulus griseus OX=10029 GN=S100a6 PE=3 SV=1	3	3	3	3	304.264	326.833	1099.41	579.562
G3HC84	G3HC84	I79_008088	Heat shock protein HSP 90-beta	G3HC84	>tr|G3HC84|G3HC84_CRIGR Heat shock protein HSP 90-beta OS=Cricetulus griseus OX=10029 GN=I79_008088 PE=3 SV=1	3	3	3	3	47.8963	NaN	NaN	443.095
G3HCD5	G3HCD5	Golga3	Golgin A3	G3HCD5	>tr|G3HCD5|G3HCD5_CRIGR Golgin A3 OS=Cricetulus griseus OX=10029 GN=Golga3 PE=4 SV=1	1	1	1	1	816.573	2297.2	996.993	211.176
G3HCL6	G3HCL6	I79_008227	Complement C3	G3HCL6	>tr|G3HCL6|G3HCL6_CRIGR Complement C3 OS=Cricetulus griseus OX=10029 GN=I79_008227 PE=4 SV=1	2	2	2	2	NaN	NaN	NaN	245.803
G3HCW9	G3HCW9	I79_008337	Peroxiredoxin-2	G3HCW9	>tr|G3HCW9|G3HCW9_CRIGR Peroxiredoxin-2 OS=Cricetulus griseus OX=10029 GN=I79_008337 PE=3 SV=1	5	5	5	5	350.847	425.62	181.564	591.529
G3HCX8	G3HCX8	H671_3g9525	Calreticulin	G3HCX8	>tr|G3HCX8|G3HCX8_CRIGR Calreticulin OS=Cricetulus griseus OX=10029 GN=H671_3g9525 PE=3 SV=1	2	2	2	2	NaN	NaN	NaN	90.1531
G3HD42	G3HD42	I79_008416	Serpin B5	G3HD42	>tr|G3HD42|G3HD42_CRIGR Serpin B5 OS=Cricetulus griseus OX=10029 GN=I79_008416 PE=3 SV=1	4	4	4	4	97.9855	NaN	NaN	1103.21
G3HD94	G3HD94	I79_008473	non-specific serine/threonine protein kinase	G3HD94	>tr|G3HD94|G3HD94_CRIGR non-specific serine/threonine protein kinase OS=Cricetulus griseus OX=10029 GN=I79_008473 PE=3 SV=1	59	59	59	59	85.9288	67.6609	49.8513	1097.75
G3HDR3	G3HDR3	I79_008649	T-complex protein 1 subunit delta	G3HDR3	>tr|G3HDR3|G3HDR3_CRIGR T-complex protein 1 subunit delta OS=Cricetulus griseus OX=10029 GN=I79_008649 PE=3 SV=1	2	2	2	2	29.0391	NaN	NaN	68.1246
G3HDT6	G3HDT6	I79_008702	Histone H2A type 1	G3HDT6	>tr|G3HDT6|G3HDT6_CRIGR Histone H2A type 1 OS=Cricetulus griseus OX=10029 GN=I79_008702 PE=3 SV=1	10	10	10	10	679.68	202.927	186.593	4373.72
G3HDU1	G3HDU1	LOC100752904	Histone H1.2	G3HDU1	>tr|G3HDU1|G3HDU1_CRIGR Histone H1.2 OS=Cricetulus griseus OX=10029 GN=LOC100752904 PE=3 SV=1	1	1	1	1	6.284	26.3264	NaN	939.829
G3HE36	G3HE36	I79_008808	non-specific serine/threonine protein kinase	G3HE36	>tr|G3HE36|G3HE36_CRIGR non-specific serine/threonine protein kinase OS=Cricetulus griseus OX=10029 GN=I79_008808 PE=4 SV=1	1	1	1	1	264.664	NaN	227.919	119.527
G3HEZ0	G3HEZ0	I79_009139	Stress-70 protein, mitochondrial	G3HEZ0	>tr|G3HEZ0|G3HEZ0_CRIGR Stress-70 protein, mitochondrial OS=Cricetulus griseus OX=10029 GN=I79_009139 PE=3 SV=1	1	1	1	1	46.3922	NaN	114.95	116.007
G3HFF0	G3HFF0	I79_009336	Solute carrier family 2, facilitated glucose transporter member 1 (Fragment)	G3HFF0	>tr|G3HFF0|G3HFF0_CRIGR Solute carrier family 2, facilitated glucose transporter member 1 (Fragment) OS=Cricetulus griseus OX=10029 GN=I79_009336 PE=3 SV=1	1	1	1	1	43.8568	NaN	57.2258	NaN
G3HFM4	G3HFM4	Flnb	Filamin-B	G3HFM4	>tr|G3HFM4|G3HFM4_CRIGR Filamin-B OS=Cricetulus griseus OX=10029 GN=Flnb PE=3 SV=1	5	5	5	5	NaN	NaN	NaN	294.155
G3HG36	G3HG36	I79_009555	glutamine synthetase	G3HG36	>tr|G3HG36|G3HG36_CRIGR glutamine synthetase OS=Cricetulus griseus OX=10029 GN=I79_009555 PE=3 SV=1	4	4	4	4	35.6345	NaN	NaN	371.107
G3HG95	G3HG95	I79_009616	Lamin-A/C	G3HG95	>tr|G3HG95|G3HG95_CRIGR Lamin-A/C OS=Cricetulus griseus OX=10029 GN=I79_009616 PE=3 SV=1	15	15	15	15	29.8017	NaN	NaN	647.647
G3HGW7	G3HGW7	Rps21	40S ribosomal protein S21	G3HGW7	>tr|G3HGW7|G3HGW7_CRIGR 40S ribosomal protein S21 OS=Cricetulus griseus OX=10029 GN=Rps21 PE=3 SV=1	2	2	2	2	97.6403	70.4823	NaN	283.296
G3HH39	G3HH39	I79_009935	Elongation factor 1-alpha 1	G3HH39	>tr|G3HH39|G3HH39_CRIGR Elongation factor 1-alpha 1 OS=Cricetulus griseus OX=10029 GN=I79_009935 PE=3 SV=1	9	9	9	9	83.3662	125.769	82.1676	554.236
G3HH47	G3HH47	I79_009944	Peptidyl-prolyl cis-trans isomerase	G3HH47	>tr|G3HH47|G3HH47_CRIGR Peptidyl-prolyl cis-trans isomerase OS=Cricetulus griseus OX=10029 GN=I79_009944 PE=3 SV=1	4	4	4	4	NaN	NaN	NaN	1317.13
G3HHM2	G3HHM2	I79_010126	Histone H3.1t	G3HHM2	>tr|G3HHM2|G3HHM2_CRIGR Histone H3.1t OS=Cricetulus griseus OX=10029 GN=I79_010126 PE=3 SV=1	4	4	4	4	202.321	NaN	NaN	1343.12
G3HHR3	G3HHR3	Vim	Vimentin	G3HHR3	>tr|G3HHR3|G3HHR3_CRIGR Vimentin OS=Cricetulus griseus OX=10029 GN=Vim PE=3 SV=1	19	19	19	19	9.49084	23.3665	NaN	209.183
G3HI77	G3HI77	I79_010344	Transient receptor potential cation channel subfamily V member 4	G3HI77	>tr|G3HI77|G3HI77_CRIGR Transient receptor potential cation channel subfamily V member 4 OS=Cricetulus griseus OX=10029 GN=I79_010344 PE=4 SV=1	1	1	1	1	8.75637	NaN	NaN	504.776
G3HID1	G3HID1	Rab7a	Ras-related protein Rab-7a	G3HID1	>tr|G3HID1|G3HID1_CRIGR Ras-related protein Rab-7a OS=Cricetulus griseus OX=10029 GN=Rab7a PE=3 SV=1	1	1	1	1	24.2131	NaN	15.9531	380.561
G3HIM4	G3HIM4	Cdc42	Cell division control protein 42 homolog	G3HIM4	>tr|G3HIM4|G3HIM4_CRIGR Cell division control protein 42 homolog OS=Cricetulus griseus OX=10029 GN=Cdc42 PE=3 SV=1	1	1	1	1	5.83579	NaN	NaN	14.2183
G3HIQ1	G3HIQ1	LOC100773511	Peptidyl-prolyl cis-trans isomerase	G3HIQ1	>tr|G3HIQ1|G3HIQ1_CRIGR Peptidyl-prolyl cis-trans isomerase OS=Cricetulus griseus OX=10029 GN=LOC100773511 PE=3 SV=1	1	1	1	1	8.16763	NaN	NaN	492.109
G3HJB1	G3HJB1	I79_010753	Alpha-actinin-4	G3HJB1	>tr|G3HJB1|G3HJB1_CRIGR Alpha-actinin-4 OS=Cricetulus griseus OX=10029 GN=I79_010753 PE=4 SV=1	2	2	2	2	12.1795	NaN	NaN	688.25
G3HKG8	G3HKG8	Rps3a	Small ribosomal subunit protein eS1	G3HKG8	>tr|G3HKG8|G3HKG8_CRIGR Small ribosomal subunit protein eS1 OS=Cricetulus griseus OX=10029 GN=Rps3a PE=3 SV=1	2	2	2	2	NaN	NaN	NaN	104.29
G3HKZ1	G3HKZ1	Ywhaz	14-3-3 protein zeta/delta	G3HKZ1	>tr|G3HKZ1|G3HKZ1_CRIGR 14-3-3 protein zeta/delta OS=Cricetulus griseus OX=10029 GN=Ywhaz PE=3 SV=1	11	11	11	11	381.151	268.832	65.7769	6602.67
G3HLD0	G3HLD0	I79_011518	lactoylglutathione lyase	G3HLD0	>tr|G3HLD0|G3HLD0_CRIGR lactoylglutathione lyase OS=Cricetulus griseus OX=10029 GN=I79_011518 PE=3 SV=1	1	1	1	1	25.9724	NaN	NaN	227.314
G3HLJ8	G3HLJ8	I79_011588	Nucleolar transcription factor 1	G3HLJ8	>tr|G3HLJ8|G3HLJ8_CRIGR Nucleolar transcription factor 1 OS=Cricetulus griseus OX=10029 GN=I79_011588 PE=4 SV=1	1	1	1	1	241.254	170.282	14.3731	98.651
G3HLR8	G3HLR8	I79_011662	WNT1-inducible-signaling pathway protein 2	G3HLR8	>tr|G3HLR8|G3HLR8_CRIGR WNT1-inducible-signaling pathway protein 2 OS=Cricetulus griseus OX=10029 GN=I79_011662 PE=4 SV=1	1	1	1	1	114.35	153.302	NaN	307.275
G3HLS2	G3HLS2	I79_011666	14-3-3 protein beta/alpha	G3HLS2	>tr|G3HLS2|G3HLS2_CRIGR 14-3-3 protein beta/alpha OS=Cricetulus griseus OX=10029 GN=I79_011666 PE=3 SV=1	3	3	3	3	5.15009	NaN	NaN	259.811
G3HLU9	G3HLU9	I79_011694	Junction plakoglobin	G3HLU9	>tr|G3HLU9|G3HLU9_CRIGR Junction plakoglobin OS=Cricetulus griseus OX=10029 GN=I79_011694 PE=3 SV=1	5	5	5	5	28.6194	NaN	12.0886	282.135
G3HM49	G3HM49	I79_011797	Caspase-14	G3HM49	>tr|G3HM49|G3HM49_CRIGR Caspase-14 OS=Cricetulus griseus OX=10029 GN=I79_011797 PE=3 SV=1	2	2	2	2	NaN	NaN	NaN	808.964
G3HMD1	G3HMD1	I79_011887	Glyceraldehyde-3-phosphate dehydrogenase	G3HMD1	>tr|G3HMD1|G3HMD1_CRIGR Glyceraldehyde-3-phosphate dehydrogenase OS=Cricetulus griseus OX=10029 GN=I79_011887 PE=3 SV=1	7	7	7	7	135.708	350.224	209.051	1886.99
G3HMV2;G3HXF6	G3HMV2;G3HXF6	Eloa;I79_015679	Large ribosomal subunit protein uL5;60S ribosomal protein L11	G3HMV2;G3HXF6	>tr|G3HMV2|G3HMV2_CRIGR Large ribosomal subunit protein uL5 OS=Cricetulus griseus OX=10029 GN=Eloa PE=3 SV=1;>tr|G3HXF6|G3HXF6_CRIGR 60S ribosomal protein L11 OS=Cricetulus griseus OX=10029 GN=I79_015679 PE=3 SV=1	1	1	1	1	NaN	NaN	NaN	483.62
G3HN14	G3HN14	I79_012144	GPI ethanolamine phosphate transferase 3	G3HN14	>tr|G3HN14|G3HN14_CRIGR GPI ethanolamine phosphate transferase 3 OS=Cricetulus griseus OX=10029 GN=I79_012144 PE=3 SV=1	5	5	5	5	15.6684	NaN	NaN	286.709
G3HN88	G3HN88	Cap1	Adenylyl cyclase-associated protein	G3HN88	>tr|G3HN88|G3HN88_CRIGR Adenylyl cyclase-associated protein OS=Cricetulus griseus OX=10029 GN=Cap1 PE=3 SV=1	3	3	3	3	NaN	NaN	NaN	142.131
G3HNJ3	G3HNJ3	Clu	Clusterin	G3HNJ3	>tr|G3HNJ3|G3HNJ3_CRIGR Clusterin OS=Cricetulus griseus OX=10029 GN=Clu PE=3 SV=1	1	1	1	1	37.7192	91.0537	92.8817	59.9513
G3HNJ6;G3HVH8	G3HNJ6;G3HVH8	I79_012334;I79_014966	Large ribosomal subunit protein uL18	G3HNJ6;G3HVH8	>tr|G3HNJ6|G3HNJ6_CRIGR Large ribosomal subunit protein uL18 OS=Cricetulus griseus OX=10029 GN=I79_012334 PE=3 SV=1;>tr|G3HVH8|G3HVH8_CRIGR Large ribosomal subunit protein uL18 OS=Cricetulus griseus OX=10029 GN=I79_014966 PE=3 SV=1	2	2	2	2	NaN	NaN	NaN	238.181
G3HNT9	G3HNT9	I79_012433	Proteasome subunit beta type-1	G3HNT9	>tr|G3HNT9|G3HNT9_CRIGR Proteasome subunit beta type-1 OS=Cricetulus griseus OX=10029 GN=I79_012433 PE=4 SV=1	2	2	2	2	NaN	NaN	NaN	93.4469
G3HNV4	G3HNV4	I79_012448	Triosephosphate isomerase	G3HNV4	>tr|G3HNV4|G3HNV4_CRIGR Triosephosphate isomerase OS=Cricetulus griseus OX=10029 GN=I79_012448 PE=3 SV=1	2	2	2	2	129.688	NaN	194.22	687.209
G3HNY4	G3HNY4	I79_012485	Phosphoglycerate kinase	G3HNY4	>tr|G3HNY4|G3HNY4_CRIGR Phosphoglycerate kinase OS=Cricetulus griseus OX=10029 GN=I79_012485 PE=3 SV=1	2	2	2	2	7.91428	NaN	NaN	338.898
G3HNY5	G3HNY5	I79_012486	Phosphoglycerate kinase	G3HNY5	>tr|G3HNY5|G3HNY5_CRIGR Phosphoglycerate kinase OS=Cricetulus griseus OX=10029 GN=I79_012486 PE=3 SV=1	4	4	4	4	6.36795	NaN	NaN	88.8118
G3HPV5	G3HPV5	H1-5	H1.5 linker histone, cluster member	G3HPV5	>tr|G3HPV5|G3HPV5_CRIGR H1.5 linker histone, cluster member OS=Cricetulus griseus OX=10029 GN=H1-5 PE=3 SV=1	1	1	1	1	NaN	NaN	NaN	1320.61
G3HPV6	G3HPV6	I79_012827	Histone H4	G3HPV6	>tr|G3HPV6|G3HPV6_CRIGR Histone H4 OS=Cricetulus griseus OX=10029 GN=I79_012827 PE=3 SV=1	12	12	12	12	260.912	53.4443	23.391	1548.08
G3HPZ5	G3HPZ5	I79_012882	Macrophage-capping protein	G3HPZ5	>tr|G3HPZ5|G3HPZ5_CRIGR Macrophage-capping protein OS=Cricetulus griseus OX=10029 GN=I79_012882 PE=4 SV=1	3	3	3	3	20.0438	NaN	NaN	258.659
G3HQ29	G3HQ29	I79_012920	Myotubularin-related protein 10	G3HQ29	>tr|G3HQ29|G3HQ29_CRIGR Myotubularin-related protein 10 OS=Cricetulus griseus OX=10029 GN=I79_012920 PE=3 SV=1	1	1	1	1	NaN	NaN	NaN	451.563
G3HQM6	G3HQM6	Hsp90b1	Endoplasmin	G3HQM6	>tr|G3HQM6|G3HQM6_CRIGR Endoplasmin OS=Cricetulus griseus OX=10029 GN=Hsp90b1 PE=3 SV=1	4	4	4	4	52.4766	NaN	NaN	183.936
G3HQP8	G3HQP8	H671_1g3330	Tubulin beta chain	G3HQP8	>tr|G3HQP8|G3HQP8_CRIGR Tubulin beta chain OS=Cricetulus griseus OX=10029 GN=H671_1g3330 PE=3 SV=1	8	8	8	8	166.26	NaN	549.019	532.315
G3HQR3;G3HQR5;G3HZH5;G3IFL9;G3INM4	G3HQR3;G3HQR5;G3HZH5;G3IFL9;G3INM4	I79_013169;I79_013171;I79_016479;I79_022542;I79_025552	Ig-like domain-containing protein;H-2 class I histocompatibility antigen, D-37 alpha chain;H-2 class I histocompatibility antigen, L-D alpha chain;H-2 class I histocompatibility antigen, K-W28 alpha chain;H-2 class I histocompatibility antigen, L-D alpha chain	G3HQR3;G3HQR5;G3HZH5;G3IFL9;G3INM4	>tr|G3HQR3|G3HQR3_CRIGR Ig-like domain-containing protein OS=Cricetulus griseus OX=10029 GN=I79_013169 PE=3 SV=1;>tr|G3HQR5|G3HQR5_CRIGR H-2 class I histocompatibility antigen, D-37 alpha chain OS=Cricetulus griseus OX=10029 GN=I79_013171 PE=3 SV=1;>tr|G3HZH5|G3HZH5_CRIGR H-2 class I histocompatibility antigen, L-D alpha chain OS=Cricetulus griseus OX=10029 GN=I79_016479 PE=3 SV=1;>tr|G3IFL9|G3IF…	1	1	1	1	101.379	57.8007	60.8257	120.525
G3HQV2	G3HQV2	I79_013208	Serine/threonine-protein kinase OSR1	G3HQV2	>tr|G3HQV2|G3HQV2_CRIGR Serine/threonine-protein kinase OSR1 OS=Cricetulus griseus OX=10029 GN=I79_013208 PE=3 SV=1	1	1	1	1	75.2896	NaN	147.103	91.0686
G3HR76	G3HR76	Cul7	Cullin-7	G3HR76	>tr|G3HR76|G3HR76_CRIGR Cullin-7 OS=Cricetulus griseus OX=10029 GN=Cul7 PE=3 SV=1	1	1	1	1	343.421	NaN	NaN	621.234
G3HRK0	G3HRK0	Pa2g4	Proliferation-associated 2G4	G3HRK0	>tr|G3HRK0|G3HRK0_CRIGR Proliferation-associated 2G4 OS=Cricetulus griseus OX=10029 GN=Pa2g4 PE=3 SV=1	1	1	1	1	NaN	NaN	NaN	77.1854
G3HRQ4	G3HRQ4	Myl6	Myosin light polypeptide 6	G3HRQ4	>tr|G3HRQ4|G3HRQ4_CRIGR Myosin light polypeptide 6 OS=Cricetulus griseus OX=10029 GN=Myl6 PE=4 SV=1	3	3	3	3	2.74666	18.7478	NaN	129.969
G3HS50	G3HS50	I79_013676	Periplakin	G3HS50	>tr|G3HS50|G3HS50_CRIGR Periplakin OS=Cricetulus griseus OX=10029 GN=I79_013676 PE=3 SV=1	6	6	6	6	18.7011	NaN	NaN	93.8966
G3HS88	G3HS88	I79_013714	E2 ubiquitin-conjugating enzyme (Fragment)	G3HS88	>tr|G3HS88|G3HS88_CRIGR E2 ubiquitin-conjugating enzyme (Fragment) OS=Cricetulus griseus OX=10029 GN=I79_013714 PE=3 SV=1	1	1	1	1	NaN	NaN	NaN	78.2489
G3HSE4	G3HSE4	Psma1	Proteasome subunit alpha type	G3HSE4	>tr|G3HSE4|G3HSE4_CRIGR Proteasome subunit alpha type OS=Cricetulus griseus OX=10029 GN=Psma1 PE=3 SV=1	1	1	1	1	NaN	35.3253	NaN	151.504
G3HSL4	G3HSL4	I79_013848	Elongation factor 2	G3HSL4	>tr|G3HSL4|G3HSL4_CRIGR Elongation factor 2 OS=Cricetulus griseus OX=10029 GN=I79_013848 PE=4 SV=1	11	11	11	11	8.33425	NaN	NaN	603.119
G3HT05	G3HT05	I79_014005	L-lactate dehydrogenase A chain	G3HT05	>tr|G3HT05|G3HT05_CRIGR L-lactate dehydrogenase A chain OS=Cricetulus griseus OX=10029 GN=I79_014005 PE=4 SV=1	1	1	1	1	NaN	NaN	NaN	54.8145
G3HTJ3	G3HTJ3	Eepd1	Endonuclease/exonuclease/phosphatase family domain-containing protein 1	G3HTJ3	>tr|G3HTJ3|G3HTJ3_CRIGR Endonuclease/exonuclease/phosphatase family domain-containing protein 1 OS=Cricetulus griseus OX=10029 GN=Eepd1 PE=4 SV=1	1	1	1	1	NaN	NaN	182462	202.698
G3HU28	G3HU28	I79_014432	F-actin-capping protein subunit beta	G3HU28	>tr|G3HU28|G3HU28_CRIGR F-actin-capping protein subunit beta OS=Cricetulus griseus OX=10029 GN=I79_014432 PE=3 SV=1	4	4	4	4	NaN	NaN	NaN	245.108
G3HUC4	G3HUC4	I79_014532	Sushi, von Willebrand factor type A, EGF and pentraxin domain-containing protein 1	G3HUC4	>tr|G3HUC4|G3HUC4_CRIGR Sushi, von Willebrand factor type A, EGF and pentraxin domain-containing protein 1 OS=Cricetulus griseus OX=10029 GN=I79_014532 PE=4 SV=1	1	1	1	1	78.4076	NaN	NaN	266.629
G3HUL2	G3HUL2	I79_014624	Aldehyde oxidase	G3HUL2	>tr|G3HUL2|G3HUL2_CRIGR Aldehyde oxidase OS=Cricetulus griseus OX=10029 GN=I79_014624 PE=3 SV=1	2	2	2	2	NaN	NaN	25.5076	57.1281
G3HUU6	G3HUU6	S100a11	Protein S100	G3HUU6	>tr|G3HUU6|G3HUU6_CRIGR Protein S100 OS=Cricetulus griseus OX=10029 GN=S100a11 PE=3 SV=1	6	6	6	6	806.521	600.957	531.179	2969.7
G3HWC3	G3HWC3	Ezr	Ezrin	G3HWC3	>tr|G3HWC3|G3HWC3_CRIGR Ezrin OS=Cricetulus griseus OX=10029 GN=Ezr PE=4 SV=1	7	7	7	7	NaN	NaN	NaN	1318.48
G3HWE9	G3HWE9	Tuba4a	Tubulin alpha chain	G3HWE9	>tr|G3HWE9|G3HWE9_CRIGR Tubulin alpha chain OS=Cricetulus griseus OX=10029 GN=Tuba4a PE=3 SV=1	1	1	1	1	NaN	NaN	NaN	734.395
G3HWJ3	G3HWJ3	I79_015376	Plectin	G3HWJ3	>tr|G3HWJ3|G3HWJ3_CRIGR Plectin OS=Cricetulus griseus OX=10029 GN=I79_015376 PE=3 SV=1	8	8	8	8	NaN	36.5718	NaN	505.339
G3HX39	G3HX39	I79_015556	Phosphoglycerate kinase	G3HX39	>tr|G3HX39|G3HX39_CRIGR Phosphoglycerate kinase OS=Cricetulus griseus OX=10029 GN=I79_015556 PE=3 SV=1	1	1	1	1	6.29896	NaN	NaN	369.382
G3HX84	G3HX84	I79_015603	Gelsolin	G3HX84	>tr|G3HX84|G3HX84_CRIGR Gelsolin OS=Cricetulus griseus OX=10029 GN=I79_015603 PE=3 SV=1	6	6	6	6	NaN	58.5987	NaN	679.47
G3HX85	G3HX85	Stom	Erythrocyte band 7 integral membrane protein	G3HX85	>tr|G3HX85|G3HX85_CRIGR Erythrocyte band 7 integral membrane protein OS=Cricetulus griseus OX=10029 GN=Stom PE=3 SV=1	1	1	1	1	14.4529	NaN	31.192	NaN
G3HXX5;G3I948	G3HXX5;G3I948	I79_015891;Eif5a2	Eukaryotic translation initiation factor 5A	G3HXX5;G3I948	>tr|G3HXX5|G3HXX5_CRIGR Eukaryotic translation initiation factor 5A OS=Cricetulus griseus OX=10029 GN=I79_015891 PE=3 SV=1;>tr|G3I948|G3I948_CRIGR Eukaryotic translation initiation factor 5A OS=Cricetulus griseus OX=10029 GN=Eif5a2 PE=3 SV=1	2	2	2	2	NaN	NaN	NaN	201.461
G3HYJ9	G3HYJ9	I79_016134	Moesin	G3HYJ9	>tr|G3HYJ9|G3HYJ9_CRIGR Moesin OS=Cricetulus griseus OX=10029 GN=I79_016134 PE=4 SV=1	4	4	4	4	23.6222	NaN	NaN	200.707
G3HYQ1	G3HYQ1	I79_016192	14-3-3 protein sigma	G3HYQ1	>tr|G3HYQ1|G3HYQ1_CRIGR 14-3-3 protein sigma OS=Cricetulus griseus OX=10029 GN=I79_016192 PE=3 SV=1	11	11	11	11	16.2824	4.57647	40.4937	1251.65
G3HZE6	G3HZE6	I79_016447	Heat shock 70 kDa protein 1A/1B	G3HZE6	>tr|G3HZE6|G3HZE6_CRIGR Heat shock 70 kDa protein 1A/1B OS=Cricetulus griseus OX=10029 GN=I79_016447 PE=3 SV=1	11	11	11	11	9.28574	21.4516	29.7306	164.695
G3HZW3;G3I4C8	G3HZW3;G3I4C8	I79_016627;I79_018305	60S ribosomal protein L18	G3HZW3;G3I4C8	>tr|G3HZW3|G3HZW3_CRIGR 60S ribosomal protein L18 OS=Cricetulus griseus OX=10029 GN=I79_016627 PE=3 SV=1;>tr|G3I4C8|G3I4C8_CRIGR 60S ribosomal protein L18 OS=Cricetulus griseus OX=10029 GN=I79_018305 PE=3 SV=1	1	1	1	1	NaN	NaN	46.1883	56.7912
G3I027	G3I027	Trap1	Heat shock protein 75 kDa, mitochondrial	G3I027	>tr|G3I027|G3I027_CRIGR Heat shock protein 75 kDa, mitochondrial OS=Cricetulus griseus OX=10029 GN=Trap1 PE=3 SV=1	1	1	1	1	12.523	NaN	2.65299	118.532
G3I0H2	G3I0H2	I79_016857	Small ribosomal subunit protein eS4	G3I0H2	>tr|G3I0H2|G3I0H2_CRIGR Small ribosomal subunit protein eS4 OS=Cricetulus griseus OX=10029 GN=I79_016857 PE=3 SV=1	3	3	3	3	7.99229	NaN	NaN	282.962
G3I1S5	G3I1S5	I79_017344	Peptidyl-cysteine S-nitrosylase GAPDH	G3I1S5	>tr|G3I1S5|G3I1S5_CRIGR Peptidyl-cysteine S-nitrosylase GAPDH OS=Cricetulus griseus OX=10029 GN=I79_017344 PE=3 SV=1	4	4	4	4	205.179	NaN	228.282	303.018
G3I216	G3I216	I79_017439	Triosephosphate isomerase	G3I216	>tr|G3I216|G3I216_CRIGR Triosephosphate isomerase OS=Cricetulus griseus OX=10029 GN=I79_017439 PE=3 SV=1	3	3	3	3	24.1	16.2313	31.6048	645.851
G3I255	G3I255	I79_017480	L-lactate dehydrogenase	G3I255	>tr|G3I255|G3I255_CRIGR L-lactate dehydrogenase OS=Cricetulus griseus OX=10029 GN=I79_017480 PE=3 SV=1	5	5	5	5	20.5649	NaN	NaN	1888.42
G3I256	G3I256	LOC100751672	L-lactate dehydrogenase C chain	G3I256	>tr|G3I256|G3I256_CRIGR L-lactate dehydrogenase C chain OS=Cricetulus griseus OX=10029 GN=LOC100751672 PE=3 SV=1	1	1	1	1	NaN	NaN	NaN	1401.81
G3I2D3	G3I2D3	I79_017563	Small ribosomal subunit protein uS10	G3I2D3	>tr|G3I2D3|G3I2D3_CRIGR Small ribosomal subunit protein uS10 OS=Cricetulus griseus OX=10029 GN=I79_017563 PE=3 SV=1	1	1	1	1	NaN	NaN	NaN	84.5811
G3I2F5	G3I2F5	Banf1	Barrier-to-autointegration factor	G3I2F5	>tr|G3I2F5|G3I2F5_CRIGR Barrier-to-autointegration factor OS=Cricetulus griseus OX=10029 GN=Banf1 PE=3 SV=1	1	1	1	1	51.9801	NaN	NaN	155.315
G3I2I9	G3I2I9	Rpl3	Large ribosomal subunit protein uL3	G3I2I9	>tr|G3I2I9|G3I2I9_CRIGR Large ribosomal subunit protein uL3 OS=Cricetulus griseus OX=10029 GN=Rpl3 PE=3 SV=1	1	1	1	1	NaN	NaN	NaN	103.598
G3I391	G3I391	Arpc1a	Actin-related protein 2/3 complex subunit	G3I391	>tr|G3I391|G3I391_CRIGR Actin-related protein 2/3 complex subunit OS=Cricetulus griseus OX=10029 GN=Arpc1a PE=3 SV=1	1	1	1	1	NaN	NaN	NaN	115.44
G3I3D5	G3I3D5	Sh3bgrl3	SH3 domain-binding glutamic acid-rich-like protein	G3I3D5	>tr|G3I3D5|G3I3D5_CRIGR SH3 domain-binding glutamic acid-rich-like protein OS=Cricetulus griseus OX=10029 GN=Sh3bgrl3 PE=3 SV=1	1	1	1	1	NaN	NaN	NaN	399.112
G3I3G8	G3I3G8	Taldo1	Transaldolase	G3I3G8	>tr|G3I3G8|G3I3G8_CRIGR Transaldolase OS=Cricetulus griseus OX=10029 GN=Taldo1 PE=3 SV=1	2	2	2	2	NaN	NaN	NaN	63.0434
G3I3H2	G3I3H2	Rplp2	Large ribosomal subunit protein P2	G3I3H2	>tr|G3I3H2|G3I3H2_CRIGR Large ribosomal subunit protein P2 OS=Cricetulus griseus OX=10029 GN=Rplp2 PE=3 SV=1	2	2	2	2	8.35655	NaN	NaN	267.182
G3I3J5	G3I3J5	I79_018003	40S ribosomal protein S25	G3I3J5	>tr|G3I3J5|G3I3J5_CRIGR 40S ribosomal protein S25 OS=Cricetulus griseus OX=10029 GN=I79_018003 PE=3 SV=1	1	1	1	1	34.793	NaN	38.4252	83.4057
G3I3Y6	G3I3Y6	I79_018157	Glutathione S-transferase	G3I3Y6	>tr|G3I3Y6|G3I3Y6_CRIGR Glutathione S-transferase OS=Cricetulus griseus OX=10029 GN=I79_018157 PE=3 SV=1	4	4	4	4	157.328	74.3956	106.619	126.907
G3I4H6	G3I4H6	Aldoa	Fructose-bisphosphate aldolase	G3I4H6	>tr|G3I4H6|G3I4H6_CRIGR Fructose-bisphosphate aldolase OS=Cricetulus griseus OX=10029 GN=Aldoa PE=3 SV=1	11	11	11	11	11.7227	NaN	NaN	1229.22
G3I4I9	G3I4I9	I79_018369	Major vault protein	G3I4I9	>tr|G3I4I9|G3I4I9_CRIGR Major vault protein OS=Cricetulus griseus OX=10029 GN=I79_018369 PE=4 SV=1	2	2	2	2	NaN	NaN	138.374	23.713
G3I4Z7	G3I4Z7	Lgals1	Galectin	G3I4Z7	>tr|G3I4Z7|G3I4Z7_CRIGR Galectin OS=Cricetulus griseus OX=10029 GN=Lgals1 PE=4 SV=1	5	5	5	5	150.675	223.525	NaN	100.858
G3I501	G3I501	LOC100752547	Histone H1.0	G3I501	>tr|G3I501|G3I501_CRIGR Histone H1.0 OS=Cricetulus griseus OX=10029 GN=LOC100752547 PE=3 SV=1	3	3	3	3	17.2601	NaN	NaN	116.867
G3I5A4	G3I5A4	Anxa5	Annexin	G3I5A4	>tr|G3I5A4|G3I5A4_CRIGR Annexin OS=Cricetulus griseus OX=10029 GN=Anxa5 PE=3 SV=1	1	1	1	1	20.2633	NaN	NaN	149.156
G3I5B0	G3I5B0	I79_018654	Carnitine O-palmitoyltransferase 1, liver isoform	G3I5B0	>tr|G3I5B0|G3I5B0_CRIGR Carnitine O-palmitoyltransferase 1, liver isoform OS=Cricetulus griseus OX=10029 GN=I79_018654 PE=3 SV=1	1	1	1	1	NaN	NaN	NaN	180.107
G3I5L3	G3I5L3	Anxa1	Annexin	G3I5L3	>tr|G3I5L3|G3I5L3_CRIGR Annexin OS=Cricetulus griseus OX=10029 GN=Anxa1 PE=3 SV=1	3	3	3	3	287.395	NaN	51.5664	922.882
G3I5Q4	G3I5Q4	I79_018809	Heterogeneous nuclear ribonucleoprotein M	G3I5Q4	>tr|G3I5Q4|G3I5Q4_CRIGR Heterogeneous nuclear ribonucleoprotein M OS=Cricetulus griseus OX=10029 GN=I79_018809 PE=4 SV=1	3	3	3	3	40.4651	NaN	NaN	49.8406
G3I5R2	G3I5R2	Rps28	Small ribosomal subunit protein eS28	G3I5R2	>tr|G3I5R2|G3I5R2_CRIGR Small ribosomal subunit protein eS28 OS=Cricetulus griseus OX=10029 GN=Rps28 PE=3 SV=1	2	2	2	2	49.6931	77.4885	62.5688	172.192
G3I664	G3I664	H671_4g12064	Procollagen C-endopeptidase enhancer 1	G3I664	>tr|G3I664|G3I664_CRIGR Procollagen C-endopeptidase enhancer 1 OS=Cricetulus griseus OX=10029 GN=H671_4g12064 PE=4 SV=1	1	1	1	1	121.627	85.951	42.9666	92.8545
G3I6I6	G3I6I6	I79_019110	Tubulin alpha chain	G3I6I6	>tr|G3I6I6|G3I6I6_CRIGR Tubulin alpha chain OS=Cricetulus griseus OX=10029 GN=I79_019110 PE=3 SV=1	7	7	7	7	30.5348	NaN	13.922	227.162
G3I6T1	G3I6T1	Plbd2	Phospholipase B-like	G3I6T1	>tr|G3I6T1|G3I6T1_CRIGR Phospholipase B-like OS=Cricetulus griseus OX=10029 GN=Plbd2 PE=3 SV=1	38	38	38	38	20892.3	20422.9	17900.2	21216.9
G3I6V5	G3I6V5	I79_019233	Uncharacterized protein	G3I6V5	>tr|G3I6V5|G3I6V5_CRIGR Uncharacterized protein OS=Cricetulus griseus OX=10029 GN=I79_019233 PE=4 SV=1	1	1	1	1	516.54	305.692	340.845	934.796
G3I737	G3I737	I79_019322	40S ribosomal protein S12	G3I737	>tr|G3I737|G3I737_CRIGR 40S ribosomal protein S12 OS=Cricetulus griseus OX=10029 GN=I79_019322 PE=3 SV=1	2	2	2	2	304.209	47.2739	239.085	617.722
G3I750	G3I750	I79_019335	Vacuolar protein sorting-associated protein 13D (Fragment)	G3I750	>tr|G3I750|G3I750_CRIGR Vacuolar protein sorting-associated protein 13D (Fragment) OS=Cricetulus griseus OX=10029 GN=I79_019335 PE=3 SV=1	1	1	1	1	284.51	NaN	330.015	270.473
G3I834	G3I834	I79_019691	Cytochrome c oxidase subunit 5A, mitochondrial	G3I834	>tr|G3I834|G3I834_CRIGR Cytochrome c oxidase subunit 5A, mitochondrial OS=Cricetulus griseus OX=10029 GN=I79_019691 PE=3 SV=1	1	1	1	1	7.55437	NaN	10.5997	357.497
G3I8F1;G3I8F3	G3I8F1;G3I8F3	I79_019816;I79_019819	Keratin, type I cuticular Ha3-II;Keratin, type I cuticular Ha2	G3I8F1;G3I8F3	>tr|G3I8F1|G3I8F1_CRIGR Keratin, type I cuticular Ha3-II OS=Cricetulus griseus OX=10029 GN=I79_019816 PE=3 SV=1;>tr|G3I8F3|G3I8F3_CRIGR Keratin, type I cuticular Ha2 OS=Cricetulus griseus OX=10029 GN=I79_019819 PE=3 SV=1	1	1	1	1	3522.36	NaN	266.426	47.4753
G3I8F5	G3I8F5	Krt13	Keratin 13	G3I8F5	>tr|G3I8F5|G3I8F5_CRIGR Keratin 13 OS=Cricetulus griseus OX=10029 GN=Krt13 PE=3 SV=1	9	9	9	9	445.602	NaN	161.63	75.1126
G3I8F7	G3I8F7	LOC100759756	Keratin, type I cytoskeletal 19	G3I8F7	>tr|G3I8F7|G3I8F7_CRIGR Keratin, type I cytoskeletal 19 OS=Cricetulus griseus OX=10029 GN=LOC100759756 PE=3 SV=1	2	2	2	2	1379.4	NaN	NaN	NaN
G3I8F9	G3I8F9	Krt14	Keratin 14	G3I8F9	>tr|G3I8F9|G3I8F9_CRIGR Keratin 14 OS=Cricetulus griseus OX=10029 GN=Krt14 PE=3 SV=1	19	19	19	19	1287.78	758.6	1088.7	4335.28
G3I8G0	G3I8G0	Krt17	Keratin, type I cytoskeletal 17	G3I8G0	>tr|G3I8G0|G3I8G0_CRIGR Keratin, type I cytoskeletal 17 OS=Cricetulus griseus OX=10029 GN=Krt17 PE=3 SV=1	7	7	7	7	35.5294	NaN	38.8436	789.046
G3I8G1	G3I8G1	I79_019833	Keratin, type I cytoskeletal 42	G3I8G1	>tr|G3I8G1|G3I8G1_CRIGR Keratin, type I cytoskeletal 42 OS=Cricetulus griseus OX=10029 GN=I79_019833 PE=3 SV=1	1	1	1	1	307.638	75.6972	232.563	404.044
G3I8R9	G3I8R9	HSPA5	Endoplasmic reticulum chaperone BiP	G3I8R9	>sp|G3I8R9|BIP_CRIGR Endoplasmic reticulum chaperone BiP OS=Cricetulus griseus OX=10029 GN=HSPA5 PE=1 SV=1	12	12	12	12	10.2879	NaN	6.35765	149.343
G3I9G8	G3I9G8	I79_020215	Actin-related protein 10	G3I9G8	>tr|G3I9G8|G3I9G8_CRIGR Actin-related protein 10 OS=Cricetulus griseus OX=10029 GN=I79_020215 PE=3 SV=1	1	1	1	1	175.141	NaN	91.5552	50.8753
G3I9X8	G3I9X8	I79_020389	Spectrin alpha chain, brain	G3I9X8	>tr|G3I9X8|G3I9X8_CRIGR Spectrin alpha chain, brain OS=Cricetulus griseus OX=10029 GN=I79_020389 PE=4 SV=1	3	3	3	3	NaN	NaN	NaN	95.8923
G3IAL6	G3IAL6	I79_020641	Albumin	G3IAL6	>tr|G3IAL6|G3IAL6_CRIGR Albumin OS=Cricetulus griseus OX=10029 GN=I79_020641 PE=4 SV=1	2	2	2	2	217.542	12.6795	NaN	113.922
G3IAQ0	G3IAQ0	I79_020676	phosphopyruvate hydratase	G3IAQ0	>tr|G3IAQ0|G3IAQ0_CRIGR phosphopyruvate hydratase OS=Cricetulus griseus OX=10029 GN=I79_020676 PE=3 SV=1	7	7	7	7	39.2372	NaN	49.3902	925.359
G3IAZ4	G3IAZ4	I79_020780	Cysteine-rich protein 1	G3IAZ4	>tr|G3IAZ4|G3IAZ4_CRIGR Cysteine-rich protein 1 OS=Cricetulus griseus OX=10029 GN=I79_020780 PE=4 SV=1	1	1	1	1	NaN	NaN	NaN	469.635
G3IBF1	G3IBF1	I79_020971	Nucleophosmin	G3IBF1	>tr|G3IBF1|G3IBF1_CRIGR Nucleophosmin OS=Cricetulus griseus OX=10029 GN=I79_020971 PE=3 SV=1	1	1	1	1	NaN	NaN	NaN	107.291
G3IBH0	G3IBH0	Timp1	Metalloproteinase inhibitor 1	G3IBH0	>tr|G3IBH0|G3IBH0_CRIGR Metalloproteinase inhibitor 1 OS=Cricetulus griseus OX=10029 GN=Timp1 PE=3 SV=1	4	4	4	4	236.67	289.24	200.512	137.42
G3IBK2	G3IBK2	I79_021027	Filamin-A	G3IBK2	>tr|G3IBK2|G3IBK2_CRIGR Filamin-A OS=Cricetulus griseus OX=10029 GN=I79_021027 PE=3 SV=1	6	6	6	6	NaN	NaN	NaN	210.687
G3IBN8	G3IBN8	I79_021069	Keratin, type II cytoskeletal 6A	G3IBN8	>tr|G3IBN8|G3IBN8_CRIGR Keratin, type II cytoskeletal 6A OS=Cricetulus griseus OX=10029 GN=I79_021069 PE=3 SV=1	3	3	3	3	1662.14	NaN	144.078	586.237
G3IBN9	G3IBN9	I79_021070	Keratin, type II cytoskeletal 5	G3IBN9	>tr|G3IBN9|G3IBN9_CRIGR Keratin, type II cytoskeletal 5 OS=Cricetulus griseus OX=10029 GN=I79_021070 PE=3 SV=1	23	23	23	23	7363.14	2217.17	2686.82	5551.84
G3IBP3	G3IBP3	I79_021074	Keratin, type II cytoskeletal 2 epidermal	G3IBP3	>tr|G3IBP3|G3IBP3_CRIGR Keratin, type II cytoskeletal 2 epidermal OS=Cricetulus griseus OX=10029 GN=I79_021074 PE=3 SV=1	4	4	4	4	1614.03	322.698	652.244	2738.99
G3IBY4	G3IBY4	I79_021170	Plastin-3	G3IBY4	>tr|G3IBY4|G3IBY4_CRIGR Plastin-3 OS=Cricetulus griseus OX=10029 GN=I79_021170 PE=4 SV=1	6	6	6	6	NaN	NaN	NaN	604.93
G3ICM5	G3ICM5	LOC100767796	Hemoglobin subunit beta	G3ICM5	>tr|G3ICM5|G3ICM5_CRIGR Hemoglobin subunit beta OS=Cricetulus griseus OX=10029 GN=LOC100767796 PE=3 SV=1	3	3	3	3	1574.43	1996.91	703.628	720.467
G3ICM8	G3ICM8	Hbe1	Hemoglobin subunit epsilon	G3ICM8	>tr|G3ICM8|G3ICM8_CRIGR Hemoglobin subunit epsilon OS=Cricetulus griseus OX=10029 GN=Hbe1 PE=3 SV=1	2	2	2	2	29718.9	26226.7	70027.5	21953.9
G3ID41	G3ID41	I79_021607	Uncharacterized protein FLJ44066	G3ID41	>tr|G3ID41|G3ID41_CRIGR Uncharacterized protein FLJ44066 OS=Cricetulus griseus OX=10029 GN=I79_021607 PE=4 SV=1	1	1	1	1	NaN	NaN	NaN	392.081
G3IDC2	G3IDC2	I79_021698	Heat shock cognate 71 kDa protein	G3IDC2	>tr|G3IDC2|G3IDC2_CRIGR Heat shock cognate 71 kDa protein OS=Cricetulus griseus OX=10029 GN=I79_021698 PE=3 SV=1	2	2	2	2	NaN	NaN	NaN	437.968
G3IDL7	G3IDL7	I79_021800	Heat shock cognate 71 kDa protein	G3IDL7	>tr|G3IDL7|G3IDL7_CRIGR Heat shock cognate 71 kDa protein OS=Cricetulus griseus OX=10029 GN=I79_021800 PE=3 SV=1	3	3	3	3	NaN	NaN	50.1857	279.794
G3IDM2	G3IDM2	Cfl1	Cofilin-1	G3IDM2	>tr|G3IDM2|G3IDM2_CRIGR Cofilin-1 OS=Cricetulus griseus OX=10029 GN=Cfl1 PE=3 SV=1	5	5	5	5	54.8306	57.0411	61.1665	2808.17
G3IDN0	G3IDN0	I79_021813	Signal-induced proliferation-associated protein 1	G3IDN0	>tr|G3IDN0|G3IDN0_CRIGR Signal-induced proliferation-associated protein 1 OS=Cricetulus griseus OX=10029 GN=I79_021813 PE=4 SV=1	1	1	1	1	NaN	NaN	NaN	283.421
G3IEG2	G3IEG2	LOC100760352	Serpin B6	G3IEG2	>tr|G3IEG2|G3IEG2_CRIGR Serpin B6 OS=Cricetulus griseus OX=10029 GN=LOC100760352 PE=3 SV=1	5	5	5	5	138.14	88.2762	127.78	196.017
G3IEY9	G3IEY9	I79_022299	14-3-3 protein theta	G3IEY9	>tr|G3IEY9|G3IEY9_CRIGR 14-3-3 protein theta OS=Cricetulus griseus OX=10029 GN=I79_022299 PE=3 SV=1	1	1	1	1	NaN	NaN	NaN	116.782
G3IG01	G3IG01	I79_022678	Tripartite motif-containing protein 29	G3IG01	>tr|G3IG01|G3IG01_CRIGR Tripartite motif-containing protein 29 OS=Cricetulus griseus OX=10029 GN=I79_022678 PE=4 SV=1	3	3	3	3	NaN	NaN	NaN	211.637
G3IG05	G3IG05	I79_022682	Annexin	G3IG05	>tr|G3IG05|G3IG05_CRIGR Annexin OS=Cricetulus griseus OX=10029 GN=I79_022682 PE=3 SV=1	14	14	14	14	36.8003	NaN	72.2534	776.919
G3IGQ3	G3IGQ3	I79_022974	Heat shock cognate 71 kDa protein	G3IGQ3	>tr|G3IGQ3|G3IGQ3_CRIGR Heat shock cognate 71 kDa protein OS=Cricetulus griseus OX=10029 GN=I79_022974 PE=3 SV=1	2	2	2	2	27.3708	NaN	NaN	151.506
G3IGY0	G3IGY0	I79_023057	LIM domain-binding protein 2	G3IGY0	>tr|G3IGY0|G3IGY0_CRIGR LIM domain-binding protein 2 OS=Cricetulus griseus OX=10029 GN=I79_023057 PE=3 SV=1	1	1	1	1	426.529	NaN	550.476	547.203
G3IH63	G3IH63	I79_023145	Myosin-9	G3IH63	>tr|G3IH63|G3IH63_CRIGR Myosin-9 OS=Cricetulus griseus OX=10029 GN=I79_023145 PE=3 SV=1	16	16	16	16	22.5531	NaN	NaN	228.165
G3IH79	G3IH79	I79_023163	Large ribosomal subunit protein eL34	G3IH79	>tr|G3IH79|G3IH79_CRIGR Large ribosomal subunit protein eL34 OS=Cricetulus griseus OX=10029 GN=I79_023163 PE=3 SV=1	1	1	1	1	NaN	NaN	NaN	157.658
G3IHD7	G3IHD7	I79_023226	Lymphocyte antigen 6E	G3IHD7	>tr|G3IHD7|G3IHD7_CRIGR Lymphocyte antigen 6E OS=Cricetulus griseus OX=10029 GN=I79_023226 PE=4 SV=1	1	1	1	1	64.9879	NaN	NaN	110.536
G3IHG0	G3IHG0	I79_023250	Interleukin-1	G3IHG0	>tr|G3IHG0|G3IHG0_CRIGR Interleukin-1 OS=Cricetulus griseus OX=10029 GN=I79_023250 PE=3 SV=1	1	1	1	1	NaN	NaN	NaN	828.966
G3IHY5	G3IHY5	I79_023445	6-phosphogluconate dehydrogenase, decarboxylating	G3IHY5	>tr|G3IHY5|G3IHY5_CRIGR 6-phosphogluconate dehydrogenase, decarboxylating OS=Cricetulus griseus OX=10029 GN=I79_023445 PE=3 SV=1	1	1	1	1	NaN	NaN	12.8252	51.5142
G3II56;G3INC8	G3II56;G3INC8	I79_023522;I79_025443	Actin-related protein 2	G3II56;G3INC8	>tr|G3II56|G3II56_CRIGR Actin-related protein 2 OS=Cricetulus griseus OX=10029 GN=I79_023522 PE=3 SV=1;>tr|G3INC8|G3INC8_CRIGR Actin-related protein 2 OS=Cricetulus griseus OX=10029 GN=I79_025443 PE=3 SV=1	2	2	2	2	NaN	NaN	NaN	142.585
G3IIF5	G3IIF5	I79_023623	Keratin, type II cytoskeletal 5	G3IIF5	>tr|G3IIF5|G3IIF5_CRIGR Keratin, type II cytoskeletal 5 OS=Cricetulus griseus OX=10029 GN=I79_023623 PE=3 SV=1	4	4	4	4	1919.57	535.207	337.81	1051.13
G3IIK9	G3IIK9	I79_023682	Cornifin-A	G3IIK9	>tr|G3IIK9|G3IIK9_CRIGR Cornifin-A OS=Cricetulus griseus OX=10029 GN=I79_023682 PE=4 SV=1	1	1	1	1	544.96	NaN	NaN	5766.84
G3IIZ5	G3IIZ5	I79_023825	Tubulin alpha-1B chain	G3IIZ5	>tr|G3IIZ5|G3IIZ5_CRIGR Tubulin alpha-1B chain OS=Cricetulus griseus OX=10029 GN=I79_023825 PE=3 SV=1	1	1	1	1	NaN	NaN	NaN	47.4183
G3IJC4	G3IJC4	I79_023957	Neutrophil cytosol factor 4	G3IJC4	>tr|G3IJC4|G3IJC4_CRIGR Neutrophil cytosol factor 4 OS=Cricetulus griseus OX=10029 GN=I79_023957 PE=4 SV=1	1	1	1	1	10130.5	NaN	NaN	11398.4
G3IKD5	G3IKD5	I79_024335	Keratin, type II cytoskeletal 4	G3IKD5	>tr|G3IKD5|G3IKD5_CRIGR Keratin, type II cytoskeletal 4 OS=Cricetulus griseus OX=10029 GN=I79_024335 PE=3 SV=1	3	3	3	3	57.5991	NaN	9.38403	NaN
G3IKE2	G3IKE2	Rps15a	Small ribosomal subunit protein uS8	G3IKE2	>tr|G3IKE2|G3IKE2_CRIGR Small ribosomal subunit protein uS8 OS=Cricetulus griseus OX=10029 GN=Rps15a PE=3 SV=1	2	2	2	2	NaN	NaN	NaN	183.375
G3IKI6	G3IKI6	I79_024389	Keratin, type II cytoskeletal 1b	G3IKI6	>tr|G3IKI6|G3IKI6_CRIGR Keratin, type II cytoskeletal 1b OS=Cricetulus griseus OX=10029 GN=I79_024389 PE=3 SV=1	15	15	15	15	1028.17	547.9	602.491	680.325
G3IKI7	G3IKI7	I79_024390	Keratin, type II cytoskeletal 2 oral	G3IKI7	>tr|G3IKI7|G3IKI7_CRIGR Keratin, type II cytoskeletal 2 oral OS=Cricetulus griseus OX=10029 GN=I79_024390 PE=4 SV=1	1	1	1	1	NaN	NaN	37.9247	24.576
G3IKQ7	G3IKQ7	I79_024460	Ribosomal RNA processing protein 1-like A	G3IKQ7	>tr|G3IKQ7|G3IKQ7_CRIGR Ribosomal RNA processing protein 1-like A OS=Cricetulus griseus OX=10029 GN=I79_024460 PE=3 SV=1	1	1	1	1	33.2236	100.338	16.8784	59.7877
G3IM13	G3IM13	I79_024941	Calmodulin	G3IM13	>tr|G3IM13|G3IM13_CRIGR Calmodulin OS=Cricetulus griseus OX=10029 GN=I79_024941 PE=4 SV=1	4	4	4	4	138.727	NaN	35.5008	4408.58
G3IMC0	G3IMC0	I79_025058	Uncharacterized protein C9orf142-like	G3IMC0	>tr|G3IMC0|G3IMC0_CRIGR Uncharacterized protein C9orf142-like OS=Cricetulus griseus OX=10029 GN=I79_025058 PE=4 SV=1	1	1	1	1	54.3864	19.4994	NaN	NaN
G3IMG2;G3IMJ0	G3IMG2;G3IMJ0	I79_025101;I79_025130	Ig-like domain-containing protein;Ig-like domain-containing protein (Fragment)	G3IMG2;G3IMJ0	>tr|G3IMG2|G3IMG2_CRIGR Ig-like domain-containing protein OS=Cricetulus griseus OX=10029 GN=I79_025101 PE=4 SV=1;>tr|G3IMJ0|G3IMJ0_CRIGR Ig-like domain-containing protein (Fragment) OS=Cricetulus griseus OX=10029 GN=I79_025130 PE=4 SV=1	1	1	1	1	398.117	624.359	422.583	507.96
G3IMZ5	G3IMZ5	I79_025303	Myosin-6	G3IMZ5	>tr|G3IMZ5|G3IMZ5_CRIGR Myosin-6 OS=Cricetulus griseus OX=10029 GN=I79_025303 PE=3 SV=1	1	1	1	1	NaN	NaN	49.4398	33.5157
G3IPN2	G3IPN2	I79_025951	Keratin, type I cytoskeletal 10 (Fragment)	G3IPN2	>tr|G3IPN2|G3IPN2_CRIGR Keratin, type I cytoskeletal 10 (Fragment) OS=Cricetulus griseus OX=10029 GN=I79_025951 PE=3 SV=1	4	4	4	4	344.658	234.243	216.481	312.994
G3IPU3	G3IPU3	I79_026021	14-3-3 protein epsilon	G3IPU3	>tr|G3IPU3|G3IPU3_CRIGR 14-3-3 protein epsilon OS=Cricetulus griseus OX=10029 GN=I79_026021 PE=3 SV=1	1	1	1	1	NaN	NaN	NaN	182.378

## Sheet: DDA Proteins
Protein Group	Top	Accession	Gene	-10LgP	Coverage(%)	Coverage(%) Sample 1	Coverage(%) Sample 2	Coverage(%) Sample 3	Coverage(%) Sample 4	#Peptides	Area Sample 1M	Area Sample 1Y	Area Sample Temp	Area Sample RS	#Unique	#Spec Sample 1	#Spec Sample 2	#Spec Sample 3	#Spec Sample 4	PTM	Average Mass	Description
1	TRUE	Ab_Heavy|AbHeavy_Tislelizumab		188.896	80	73.26	80	58.88	73.26	41	25400000000	28700000000	31900000000	25700000000	41	1854	2058	1057	1790	Carbamidomethylation; Deamidation (NQ); Oxidation (M)	48513.7	OS=Homo Sapiens
2	TRUE	Ab_Light|AbLight_Tislelizumab		165.028	80.37	80.37	80.37	60.28	78.04	23	4870000000	4870000000	542000000	2520000000	23	765	879	219	561	Acetylation (Protein N-term); Carbamidomethylation; Deamidation (NQ); Oxidation (M)	23526.1	OS=Homo Sapiens
155	TRUE	F7J0L2|F7J0L2_CRIGR	Srsf1	21.4924	3.63	0	0	0	3.63	1				1660	1				1		27744.6	Serine/arginine-rich splicing factor 1 (Fragment) OS=Cricetulus griseus OX=10029 GN=Srsf1 PE=2 SV=1
110	TRUE	G3GR58|G3GR58_CRIGR	I79_000001	25.8379	6.96	0	0	0	6.96	1					1				1		13606	Large ribosomal subunit protein uL24 OS=Cricetulus griseus OX=10029 GN=I79_000001 PE=3 SV=1
41	FALSE	G3GRQ1|G3GRQ1_CRIGR	I79_000194	65.051	2.48	0	0	0	2.48	2				33500	2				2	Carbamidomethylation	85499.6	Tubulin beta-3 chain OS=Cricetulus griseus OX=10029 GN=I79_000194 PE=3 SV=1
117	TRUE	G3GSC5|G3GSC5_CRIGR	I79_000447	21.3115	1.13	1.13	0	0	0	1	10400				1	1				Oxidation (M)	78483.3	Leucine-rich repeat neuronal protein 4 OS=Cricetulus griseus OX=10029 GN=I79_000447 PE=4 SV=1
137	TRUE	G3GSG2|G3GSG2_CRIGR	I79_000573	31.4253	0.57	0.57	0.57	0.57	0.57	1	1410000	824000	1390000	520000	1	14	1	12	3		193491	BCL-6 corepressor OS=Cricetulus griseus OX=10029 GN=I79_000573 PE=3 SV=1
59	FALSE	G3GSZ0|G3GSZ0_CRIGR	I79_000762	22.7406	1.2	0	0	0	1.2	1				8850	1				1		113908	Plastin-1 OS=Cricetulus griseus OX=10029 GN=I79_000762 PE=4 SV=1
157	TRUE	G3GTD2|G3GTD2_CRIGR	I79_000911	22.4287	3.25	0	3.25	0	0	1		67100			1		1				54789.9	Protein dopey-1 OS=Cricetulus griseus OX=10029 GN=I79_000911 PE=3 SV=1
34	FALSE	G3GTN6|G3GTN6_CRIGR	I79_001023	42.1153	9.15	0	0	0	9.15	1				89700	1				2	Carbamidomethylation	16700.9	Peptidyl-prolyl cis-trans isomerase OS=Cricetulus griseus OX=10029 GN=I79_001023 PE=3 SV=1
87	TRUE	G3GTS9|G3GTS9_CRIGR	I79_001068	21.269	10.56	10.56	0	0	0	1	1080000				1	1				Carbamidomethylation; Deamidation (NQ)	15971.4	Sperm acrosome membrane-associated protein 3 OS=Cricetulus griseus OX=10029 GN=I79_001068 PE=3 SV=1
78	TRUE	G3GU76|G3GU76_CRIGR	I79_001228	26.5227	4.04	0	0	0	4.04	1					1				1		29886.8	Large ribosomal subunit protein uL10 OS=Cricetulus griseus OX=10029 GN=I79_001228 PE=3 SV=1
133	TRUE	G3GUL3|G3GUL3_CRIGR	I79_001376	23.157	0.33	0.33	0	0	0	1	4860				1	1					402610	von Willebrand factor OS=Cricetulus griseus OX=10029 GN=I79_001376 PE=4 SV=1
56	FALSE	G3GUQ0|G3GUQ0_CRIGR	Eno2	37.0673	1.38	0	0	0	1.38	1				46700	1				1		47227.5	phosphopyruvate hydratase OS=Cricetulus griseus OX=10029 GN=Eno2 PE=3 SV=1
4	TRUE	G3GVD0|G3GVD0_CRIGR	Actb	135.384	42.67	15.47	0	8.53	42.67	13	10300			624000	5	7		4	29	Oxidation (M)	41736.7	Actin, cytoplasmic 1 OS=Cricetulus griseus OX=10029 GN=Actb PE=3 SV=1
36	TRUE	G3GVL0|G3GVL0_CRIGR	I79_001749	86.5112	28.1	22.22	17.65	16.34	28.1	4	116000	63900	120000	498000	4	3	3	2	9		17274.8	Ubiquitin OS=Cricetulus griseus OX=10029 GN=I79_001749 PE=4 SV=1
185	TRUE	G3GW01|G3GW01_CRIGR	I79_001907	29.66	0.69	0	0.69	0	0	1					1		1			Deamidation (NQ)	162377	Terminal uridylyltransferase 4 OS=Cricetulus griseus OX=10029 GN=I79_001907 PE=4 SV=1
111	TRUE	G3GWG3|G3GWG3_CRIGR	I79_002087	27.1556	6.36	0	0	0	6.36	1				5840	1				1		25321.2	High mobility group protein B1 OS=Cricetulus griseus OX=10029 GN=I79_002087 PE=3 SV=1
41	FALSE	G3GWT2|G3GWT2_CRIGR	Tubb1	43.4057	2.2	0	0	0	2.2	1				33500	1				1		50409.8	Tubulin beta chain OS=Cricetulus griseus OX=10029 GN=Tubb1 PE=3 SV=1
56	FALSE	G3GWV3|G3GWV3_CRIGR	I79_002237	37.0673	2.76	0	0	0	2.76	1				46700	1				1		24296.7	phosphopyruvate hydratase OS=Cricetulus griseus OX=10029 GN=I79_002237 PE=3 SV=1
205	TRUE	G3GXA9|G3GXA9_CRIGR	I79_002399	38.3498	4.35	0	0	0	4.35	1					1				1		21125.6	protein disulfide-isomerase OS=Cricetulus griseus OX=10029 GN=I79_002399 PE=3 SV=1
120	TRUE	G3GXI1|G3GXI1_CRIGR	I79_002471	20.6257	20.75	20.75	0	0	0	1					1	1				Acetylation (Protein N-term)	6383.28	Uncharacterized protein OS=Cricetulus griseus OX=10029 GN=I79_002471 PE=4 SV=1
156	TRUE	G3GXX2|G3GXX2_CRIGR	I79_002618	22.3376	1.34	0	0	1.34	0	1					1			1		Carbamidomethylation; Deamidation (NQ)	68707.4	Uncharacterized protein C20orf132 OS=Cricetulus griseus OX=10029 GN=I79_002618 PE=4 SV=1
110	TRUE	G3GY47|G3GY47_CRIGR	I79_002702	25.8379	5.52	0	0	0	5.52	1					1				1		17215.2	Large ribosomal subunit protein uL24 OS=Cricetulus griseus OX=10029 GN=I79_002702 PE=3 SV=1
56	FALSE	G3GYC7|G3GYC7_CRIGR	I79_002802	37.0673	2.22	0	0	0	2.22	1				46700	1				1		29654.8	Beta-enolase OS=Cricetulus griseus OX=10029 GN=I79_002802 PE=3 SV=1
212	TRUE	G3GYL3|G3GYL3_CRIGR	Ndufs3	22.5454	2.66	0	0	0	2.66	1					1				1		30110.3	NADH dehydrogenase [ubiquinone] iron-sulfur protein 3, mitochondrial OS=Cricetulus griseus OX=10029 GN=Ndufs3 PE=3 SV=1
16	TRUE	G3GYP9|G3GYP9_CRIGR	I79_002954	112.522	37.19	22.61	13.57	22.61	33.17	8	160000	152000	233000	368000	8	7	6	7	11	Oxidation (M)	22234.5	Peroxiredoxin-1 OS=Cricetulus griseus OX=10029 GN=I79_002954 PE=3 SV=1
210	TRUE	G3GYU5|G3GYU5_CRIGR	Atpaf1	20.574	7.47	7.47	0	0	0	1					1	1				Deamidation (NQ)	38653.8	ATP synthase mitochondrial F1 complex assembly factor 1 OS=Cricetulus griseus OX=10029 GN=Atpaf1 PE=3 SV=1
41	TRUE	G3GZ08|G3GZ08_CRIGR	I79_003059	77.1183	7.49	0	0	0	7.49	3				49000	3				3	Carbamidomethylation	46552.6	Tubulin beta chain OS=Cricetulus griseus OX=10029 GN=I79_003059 PE=3 SV=1
88	TRUE	G3GZE5|G3GZE5_CRIGR	I79_003208	27.0458	6.82	0	6.82	0	0	1		13500			1		1			Carbamidomethylation; Oxidation (M)	35861.7	Nuclear factor 1 A-type OS=Cricetulus griseus OX=10029 GN=I79_003208 PE=4 SV=1
124	TRUE	G3GZE6|G3GZE6_CRIGR	Actr3	35.5789	2.15	0	0	0	2.15	1				8180	1				1		47357.1	Actin-related protein 3 OS=Cricetulus griseus OX=10029 GN=Actr3 PE=3 SV=1
34	FALSE	G3GZF2|G3GZF2_CRIGR	I79_003216	59.9708	8.44	0	0	0	8.44	2				79100	2				2		16858.1	Peptidyl-prolyl cis-trans isomerase OS=Cricetulus griseus OX=10029 GN=I79_003216 PE=3 SV=1
111	TRUE	G3GZL5|G3GZL5_CRIGR	I79_003300	27.1556	6.9	0	0	0	6.9	1				5840	1				1		23496.2	High mobility group protein B1 OS=Cricetulus griseus OX=10029 GN=I79_003300 PE=3 SV=1
108	TRUE	G3GZW8|G3GZW8_CRIGR	I79_003415	43.0017	5.62	0	0	0	5.62	1				15200	1				1		20205.3	phosphoglycerate mutase (2,3-diphosphoglycerate-dependent) OS=Cricetulus griseus OX=10029 GN=I79_003415 PE=3 SV=1
104	TRUE	G3H0C9|G3H0C9_CRIGR	I79_003584	43.1521	5.77	0	0	0	5.77	1				19900	1				1		17317.2	L-lactate dehydrogenase A chain OS=Cricetulus griseus OX=10029 GN=I79_003584 PE=3 SV=1
114	TRUE	G3H0E9|G3H0E9_CRIGR	I79_003604	32.4499	2.04	0	2.04	0	0	1					1		1			Acetylation (Protein N-term); Deamidation (NQ)	67466.8	Tyrosine-protein phosphatase non-receptor type 9 OS=Cricetulus griseus OX=10029 GN=I79_003604 PE=4 SV=1
95	TRUE	G3H0I1|G3H0I1_CRIGR	I79_003639	25.5264	0.8	0	0.8	0	0	1					1		1			Carbamidomethylation; Deamidation (NQ)	147266	Tyrosine-protein kinase SgK223 OS=Cricetulus griseus OX=10029 GN=I79_003639 PE=3 SV=1
83	TRUE	G3H0S7|G3H0S7_CRIGR	I79_003745	22.7278	18.52	0	0	18.52	0	1			11800		1			1			6397.25	Beta-2-microglobulin OS=Cricetulus griseus OX=10029 GN=I79_003745 PE=3 SV=1
165	TRUE	G3H0V1|G3H0V1_CRIGR	I79_003770	20.6561	0.7	0	0	0	0.7	1					1				1	Deamidation (NQ)	280226	Microtubule-associated protein 1A OS=Cricetulus griseus OX=10029 GN=I79_003770 PE=4 SV=1
164	TRUE	G3H160|G3H160_CRIGR	I79_003884	21.5671	0.68	0	0	0	0.68	1				11000	1				1		130891	RNA helicase OS=Cricetulus griseus OX=10029 GN=I79_003884 PE=4 SV=1
207	TRUE	G3H1A7|G3H1A7_CRIGR	I79_003933	34.5475	0.67	0.67	0.67	0.67	0.67	1	7780000	97000	695000	8140000	1	9	1	5	3	Deamidation (NQ)	130465	Zinc finger protein 608 OS=Cricetulus griseus OX=10029 GN=I79_003933 PE=4 SV=1
6	FALSE	G3H1B3|G3H1B3_CRIGR	I79_003938	38.9961	2.6	0	0	0	2.6	1				32400	1				1		35812.3	Lamin-L(I) OS=Cricetulus griseus OX=10029 GN=I79_003938 PE=3 SV=1
97	TRUE	G3H209|G3H209_CRIGR	I79_004209	35.2286	1	1	0	0	1	1	8210				1	1			1		79234.6	Poly [ADP-ribose] polymerase OS=Cricetulus griseus OX=10029 GN=I79_004209 PE=3 SV=1
94	TRUE	G3H222|G3H222_CRIGR	Tiparp	33.1007	0.91	0.91	0	0	0	1					1	1				Deamidation (NQ)	76100.1	Protein mono-ADP-ribosyltransferase TIPARP isoform X2 OS=Cricetulus griseus OX=10029 GN=Tiparp PE=3 SV=1
180	TRUE	G3H246|G3H246_CRIGR	Kdm2b	21.5658	1	1	0	0	0	1	2270				1	1				Deamidation (NQ)	149279	[histone H3]-dimethyl-L-lysine(36) demethylase OS=Cricetulus griseus OX=10029 GN=Kdm2b PE=3 SV=1
184	TRUE	G3H267|G3H267_CRIGR	I79_004313	20.361	2.01	0	2.01	0	0	1		288000			1		1			Carbamidomethylation; Deamidation (NQ)	67510.6	Vacuolar protein sorting-associated protein 33A OS=Cricetulus griseus OX=10029 GN=I79_004313 PE=3 SV=1
136	TRUE	G3H2C2|G3H2C2_CRIGR	I79_004330	21.2467	0.55	0.55	0	0	0	1					1	1				Deamidation (NQ); Oxidation (M)	120224	AF4/FMR2 family member 4 OS=Cricetulus griseus OX=10029 GN=I79_004330 PE=3 SV=1
52	TRUE	G3H2P1|G3H2P1_CRIGR	I79_004459	44.2743	5.94	0	1.3	0	4.64	3					3		1		2	Carbamidomethylation; Deamidation (NQ)	61215.2	NF-kappa-B inhibitor-like protein 2 OS=Cricetulus griseus OX=10029 GN=I79_004459 PE=3 SV=1
40	TRUE	G3H2T4|G3H2T4_CRIGR	LOC100774845	69.0643	19.84	7.14	0	0	19.84	3	5460			120000	2	1			4		13920.2	Histone H2B OS=Cricetulus griseus OX=10029 GN=LOC100774845 PE=3 SV=1
18	FALSE	G3H2T6|G3H2T6_CRIGR	LOC100757199	101.625	46.6	19.42	0	0	46.6	6	12300			317000	6	2			10	Oxidation (M)	11367.3	Histone H4 OS=Cricetulus griseus OX=10029 GN=LOC100757199 PE=3 SV=1
64	TRUE	G3H370|G3H370_CRIGR	I79_004682	48.0814	1.4	0	0.43	0	0.97	2		1360			2		1		1		186772	non-specific serine/threonine protein kinase OS=Cricetulus griseus OX=10029 GN=I79_004682 PE=3 SV=1
82	TRUE	G3H397|G3H397_CRIGR	Akt1	22.6007	1.67	1.67	0	0	0	1					1	1				Carbamidomethylation	55760.4	RAC-alpha serine/threonine-protein kinase OS=Cricetulus griseus OX=10029 GN=Akt1 PE=3 SV=1
146	TRUE	G3H3C6|G3H3C6_CRIGR	LOC100765599	39.6557	2.41	0	0	0	2.41	1				19100	1				1		46121.2	Tubulin alpha chain OS=Cricetulus griseus OX=10029 GN=LOC100765599 PE=3 SV=1
187	TRUE	G3H3J9|G3H3J9_CRIGR	I79_004847	21.7639	0.44	0	0	0	0.44	1					1				1		178587	Kinesin-like protein KIF21B (Fragment) OS=Cricetulus griseus OX=10029 GN=I79_004847 PE=3 SV=1
159	TRUE	G3H4F5|G3H4F5_CRIGR	I79_005156	20.4089	0.65	0	0.65	0	0	1					1		1			Carbamidomethylation	224492	Myosin-IXb OS=Cricetulus griseus OX=10029 GN=I79_005156 PE=3 SV=1
43	TRUE	G3H4Z8|G3H4Z8_CRIGR	Hspa2	71.1181	4.57	0	0	0	4.57	3				49700	1				3		69668.7	Heat shock-related 70 kDa protein 2 OS=Cricetulus griseus OX=10029 GN=Hspa2 PE=3 SV=1
167	TRUE	G3H5B0|G3H5B0_CRIGR	Pibf1	21.3235	1.06	0	1.06	0	0	1					1		1			Deamidation (NQ)	89500.3	Progesterone immunomodulatory binding factor 1 OS=Cricetulus griseus OX=10029 GN=Pibf1 PE=4 SV=1
121	TRUE	G3H6H6|G3H6H6_CRIGR	I79_005936	21.2876	1.89	1.89	0	0	0	1	79600				1	1				Oxidation (M)	79765.6	phospholipase D OS=Cricetulus griseus OX=10029 GN=I79_005936 PE=3 SV=1
194	TRUE	G3H6R7|G3H6R7_CRIGR	Sgpl1	23.3951	1.94	1.94	0	0	0	1					1	1					63812.4	sphinganine-1-phosphate aldolase OS=Cricetulus griseus OX=10029 GN=Sgpl1 PE=3 SV=1
172	TRUE	G3H6V7|G3H6V7_CRIGR	I79_006077	31.1612	1.78	0	0	1.78	0	1			19000		1			1			50522.3	Lipoprotein lipase OS=Cricetulus griseus OX=10029 GN=I79_006077 PE=3 SV=1
141	TRUE	G3H7B3|G3H7B3_CRIGR	I79_006244	38.9493	3.91	0	0	0	3.91	1				10800	1				2		32441.8	Galectin OS=Cricetulus griseus OX=10029 GN=I79_006244 PE=4 SV=1
176	TRUE	G3H8H7|G3H8H7_CRIGR	Dnajc10	26.2051	0.76	0.76	0	0.76	0	1			180000		1	1		1			90672.2	DnaJ homolog subfamily C member 10 OS=Cricetulus griseus OX=10029 GN=Dnajc10 PE=4 SV=1
131	TRUE	G3H9D9|G3H9D9_CRIGR	Myo19	29.5851	1.77	0	1.77	0	1.77	1		20000		4280	1		1		1	Carbamidomethylation; Deamidation (NQ)	107633	Myosin-XIX OS=Cricetulus griseus OX=10029 GN=Myo19 PE=3 SV=1
86	TRUE	G3H9I3|G3H9I3_CRIGR	I79_007056	22.5326	0.29	0	0	0.29	0	1			1630000		1			1			232758	Lysine-specific demethylase (Fragment) OS=Cricetulus griseus OX=10029 GN=I79_007056 PE=3 SV=1
62	TRUE	G3H9M6|G3H9M6_CRIGR	I79_007103	64.689	20.18	0	0	0	20.18	2				31300	2				2		11624.5	Peptidyl-cysteine S-nitrosylase GAPDH OS=Cricetulus griseus OX=10029 GN=I79_007103 PE=3 SV=1
73	TRUE	G3HA25|G3HA25_CRIGR	I79_007265	48.6371	8.96	0	0	0	8.96	2				2490	1				2		23031.7	14-3-3 protein gamma OS=Cricetulus griseus OX=10029 GN=I79_007265 PE=3 SV=1
173	TRUE	G3HA74|G3HA74_CRIGR	I79_007318	20.9622	0.64	0	0	0.64	0	1			14000		1			1			128973	Centrosomal protein 128 OS=Cricetulus griseus OX=10029 GN=I79_007318 PE=4 SV=1
99	TRUE	G3HAI8|G3HAI8_CRIGR	I79_007442	23.0103	0.51	0.51	0.51	0	0	1	857000	823000			1	1	3				281249	DNA polymerase theta OS=Cricetulus griseus OX=10029 GN=I79_007442 PE=4 SV=1
208	TRUE	G3HAJ0|G3HAJ0_CRIGR	I79_007444	21.9408	0.43	0	0	0	0.43	1					1				1	Carbamidomethylation	348165	Golgin subfamily B member 1 OS=Cricetulus griseus OX=10029 GN=I79_007444 PE=4 SV=1
127	TRUE	G3HB11|G3HB11_CRIGR	I79_007624	24.3973	1.21	0	0	0	1.21	1					1				1		123913	non-specific serine/threonine protein kinase OS=Cricetulus griseus OX=10029 GN=I79_007624 PE=3 SV=1
92	TRUE	G3HBD3|G3HBD3_CRIGR	LOC100765627	36.0624	5.92	0	0	0	5.92	1					1				1	Carbamidomethylation	17340.1	Nucleoside diphosphate kinase OS=Cricetulus griseus OX=10029 GN=LOC100765627 PE=3 SV=1
92	TRUE	G3HBD4|G3HBD4_CRIGR	LOC100765914	36.0624	5.92	0	0	0	5.92	1					1				1	Carbamidomethylation	17194.8	Nucleoside diphosphate kinase OS=Cricetulus griseus OX=10029 GN=LOC100765914 PE=3 SV=1
109	TRUE	G3HBG5|G3HBG5_CRIGR	I79_007793	28.6857	3.77	0	3.77	0	3.77	1		121000		19500	1		1		1	Carbamidomethylation; Deamidation (NQ)	53301	26S protease regulatory subunit 4 OS=Cricetulus griseus OX=10029 GN=I79_007793 PE=3 SV=1
55	TRUE	G3HBG8|G3HBG8_CRIGR	I79_007796	65.0783	19.88	0	0	0	19.88	3				117000	3				3		18235.4	Calmodulin OS=Cricetulus griseus OX=10029 GN=I79_007796 PE=4 SV=1
37	TRUE	G3HBR8|G3HBR8_CRIGR	LOC113836649	88.584	35.21	30.28	19.01	23.94	23.94	4	719000	395000	3340000	352000	4	13	7	40	5		15258.3	Hemoglobin subunit alpha OS=Cricetulus griseus OX=10029 GN=LOC113836649 PE=3 SV=1
209	TRUE	G3HC01|G3HC01_CRIGR	I79_008041	28.3769	3.28	0	0	0	3.28	1				14100	1				1	Acetylation (Protein N-term)	35436.9	Tropomyosin alpha-3 chain OS=Cricetulus griseus OX=10029 GN=I79_008041 PE=3 SV=1
50	TRUE	G3HC31|G3HC31_CRIGR	S100a6	56.1817	16.85	16.85	0	16.85	16.85	2	54700		47600	89600	2	2		2	2	Oxidation (M)	10050.6	Protein S100 OS=Cricetulus griseus OX=10029 GN=S100a6 PE=3 SV=1
76	FALSE	G3HC41|G3HC41_CRIGR	Pklr	27.7176	2.03	0	0	0	2.03	1				27500	1				1		58628.4	Pyruvate kinase OS=Cricetulus griseus OX=10029 GN=Pklr PE=3 SV=1
134	TRUE	G3HC84|G3HC84_CRIGR	I79_008088	28.1594	2.91	0	0	0	2.91	1				39000	1				1		47807.8	Heat shock protein HSP 90-beta OS=Cricetulus griseus OX=10029 GN=I79_008088 PE=3 SV=1
154	TRUE	G3HCB8|G3HCB8_CRIGR	I79_008126	20.0439	0.44	0	0	0.44	0	1					1			1		Deamidation (NQ)	249771	Tetratricopeptide repeat protein 28 OS=Cricetulus griseus OX=10029 GN=I79_008126 PE=4 SV=1
41	FALSE	G3HCL2|G3HCL2_CRIGR	Tubb4a	65.051	4.28	0	0	0	4.28	2				33500	2				2	Carbamidomethylation	49585.8	Tubulin beta chain OS=Cricetulus griseus OX=10029 GN=Tubb4a PE=3 SV=1
162	TRUE	G3HCP8|G3HCP8_CRIGR	Adnp2	25.3566	1.8	0	1.8	0	0	1					1		1			Deamidation (NQ)	126842	ADNP homeobox protein 2 OS=Cricetulus griseus OX=10029 GN=Adnp2 PE=4 SV=1
71	TRUE	G3HCW9|G3HCW9_CRIGR	I79_008337	44.1851	8.08	0	4.04	8.08	0	2		7240	7390		2		1	2			21812.7	Peroxiredoxin-2 OS=Cricetulus griseus OX=10029 GN=I79_008337 PE=3 SV=1
145	TRUE	G3HD42|G3HD42_CRIGR	I79_008416	34.3587	2.13	0	0	0	2.13	1				37600	1				1		42157.3	Serpin B5 OS=Cricetulus griseus OX=10029 GN=I79_008416 PE=3 SV=1
119	TRUE	G3HD66|G3HD66_CRIGR	I79_008442	27.8499	2.26	0	2.26	0	2.26	1				367000	1		1		3	Deamidation (NQ)	64342.7	histone deacetylase OS=Cricetulus griseus OX=10029 GN=I79_008442 PE=3 SV=1
3	TRUE	G3HD94|G3HD94_CRIGR	I79_008473	166.42	11.04	0	0	0	11.04	34				910000	34				39	Carbamidomethylation; Oxidation (M)	328419	non-specific serine/threonine protein kinase OS=Cricetulus griseus OX=10029 GN=I79_008473 PE=3 SV=1
91	TRUE	G3HDJ5|G3HDJ5_CRIGR	I79_008579	23.0599	0.55	0.55	0	0	0.55	1	32100			55200	1	1			1		122800	WD repeat-containing protein 35 OS=Cricetulus griseus OX=10029 GN=I79_008579 PE=4 SV=1
206	TRUE	G3HDN1|G3HDN1_CRIGR	Lmod2	21.7098	2.16	0	0	0	2.16	1					1				1		67498.8	Leiomodin-2 OS=Cricetulus griseus OX=10029 GN=Lmod2 PE=4 SV=1
89	TRUE	G3HDQ2|G3HDQ2_CRIGR	Mdh1	21.4312	2.4	0	0	0	2.4	1				2190	1				1	Carbamidomethylation	36466.1	Malate dehydrogenase OS=Cricetulus griseus OX=10029 GN=Mdh1 PE=3 SV=1
175	TRUE	G3HDQ7|G3HDQ7_CRIGR	I79_008643	21.0361	1.39	1.39	0	0	0	1	427000				1	3				Carbamidomethylation; Deamidation (NQ)	130752	EH domain-binding protein 1 OS=Cricetulus griseus OX=10029 GN=I79_008643 PE=4 SV=1
18	FALSE	G3HDS1|G3HDS1_CRIGR	I79_008687	93.948	30.6	14.93	0	0	30.6	5	12300			201000	5	2			7	Oxidation (M)	14870.6	Histone H4 OS=Cricetulus griseus OX=10029 GN=I79_008687 PE=3 SV=1
40	FALSE	G3HDS4|G3HDS4_CRIGR	I79_008690	54.851	23.88	0	0	0	23.88	2				56500	1				3		7395.48	Histone H2B OS=Cricetulus griseus OX=10029 GN=I79_008690 PE=3 SV=1
40	TRUE	G3HDT0|G3HDT0_CRIGR	I79_008696	69.0643	17.99	6.47	0	0	17.99	3	5460			120000	2	1			4		15431.9	Histone H2B OS=Cricetulus griseus OX=10029 GN=I79_008696 PE=3 SV=1
40	TRUE	G3HDT7|G3HDT7_CRIGR	LOC100773886	69.0643	19.84	7.14	0	0	19.84	3	5460			120000	2	1			4		13906.1	Histone H2B OS=Cricetulus griseus OX=10029 GN=LOC100773886 PE=3 SV=1
18	FALSE	G3HDT9|G3HDT9_CRIGR	I79_008705	93.2458	36.89	9.71	0	0	36.89	5	12300			317000	5	1			9	Oxidation (M)	11345.3	Histone H4 OS=Cricetulus griseus OX=10029 GN=I79_008705 PE=3 SV=1
22	TRUE	G3HDU1|G3HDU1_CRIGR	LOC100752904	96.6758	23.58	5.19	0	0	23.58	6				30200	1	1			8	Acetylation (Protein N-term)	21284.6	Histone H1.2 OS=Cricetulus griseus OX=10029 GN=LOC100752904 PE=3 SV=1
40	TRUE	G3HDU3|G3HDU3_CRIGR	LOC100753502	69.0643	19.84	7.14	0	0	19.84	3	5460			120000	2	1			4		13936.2	Histone H2B OS=Cricetulus griseus OX=10029 GN=LOC100753502 PE=3 SV=1
18	FALSE	G3HDU7|G3HDU7_CRIGR	I79_008713	93.948	41.84	20.41	0	0	41.84	5	12300			201000	5	2			7	Oxidation (M)	10829.7	Histone H4 OS=Cricetulus griseus OX=10029 GN=I79_008713 PE=3 SV=1
40	FALSE	G3HDV4|G3HDV4_CRIGR	LOC100756432	54.851	12.6	0	0	0	12.6	2				56500	1				3		14252.6	Histone H2B OS=Cricetulus griseus OX=10029 GN=LOC100756432 PE=3 SV=1
78	TRUE	G3HDY7|G3HDY7_CRIGR	I79_008756	26.5227	5.24	0	0	0	5.24	1					1				1		22828.5	Large ribosomal subunit protein uL10 OS=Cricetulus griseus OX=10029 GN=I79_008756 PE=3 SV=1
138	TRUE	G3HEF1|G3HEF1_CRIGR	I79_008935	37.7214	1.79	0	0	1.79	0	1					1			1			54199	Fibroblast growth factor receptor-like 1 OS=Cricetulus griseus OX=10029 GN=I79_008935 PE=4 SV=1
191	TRUE	G3HF07|G3HF07_CRIGR	I79_009159	20.7745	0.56	0.56	0	0	0	1	1110000				1	1					216501	Adenomatous polyposis coli protein OS=Cricetulus griseus OX=10029 GN=I79_009159 PE=3 SV=1
57	TRUE	G3HF78|G3HF78_CRIGR	I79_009234	43.8553	1.88	0	1.88	0	0	2		280000			2		2			Deamidation (NQ); Oxidation (M)	238950	Adenomatous polyposis coli protein 2 OS=Cricetulus griseus OX=10029 GN=I79_009234 PE=3 SV=1
51	TRUE	G3HFM4|G3HFM4_CRIGR	Flnb	66.2596	1.5	0	0	0	1.5	3				3590	3				3		277846	Filamin-B OS=Cricetulus griseus OX=10029 GN=Flnb PE=3 SV=1
27	FALSE	G3HFP1|G3HFP1_CRIGR	Rdx	51.9826	3.43	0	0	0	3.43	2				13900	1				2		68541.8	Radixin OS=Cricetulus griseus OX=10029 GN=Rdx PE=4 SV=1
63	TRUE	G3HG36|G3HG36_CRIGR	I79_009555	43.3752	9.43	0	0	0	9.43	2				22300	2				2		33762.2	glutamine synthetase OS=Cricetulus griseus OX=10029 GN=I79_009555 PE=3 SV=1
190	TRUE	G3HG40|G3HG40_CRIGR	Eif2a	20.4931	3.26	0	3.26	0	0	1		14200			1		1			Deamidation (NQ)	64608.6	Eukaryotic translation initiation factor 2A OS=Cricetulus griseus OX=10029 GN=Eif2a PE=3 SV=1
6	TRUE	G3HG95|G3HG95_CRIGR	I79_009616	132.115	27.53	0	0	0	27.53	14				203000	14				15	Carbamidomethylation	64041.7	Lamin-A/C OS=Cricetulus griseus OX=10029 GN=I79_009616 PE=3 SV=1
85	TRUE	G3HGE2|G3HGE2_CRIGR	I79_009666	22.1555	0.86	0	0	0.86	0	1			25500		1			1		Carbamidomethylation	217649	Protein TANC2 (Fragment) OS=Cricetulus griseus OX=10029 GN=I79_009666 PE=3 SV=1
158	TRUE	G3HGY6|G3HGY6_CRIGR	Chrna4	20.7501	6.22	0	0	6.22	0	1					1			1		Carbamidomethylation; Deamidation (NQ)	70440	Neuronal acetylcholine receptor subunit alpha-4 OS=Cricetulus griseus OX=10029 GN=Chrna4 PE=3 SV=1
45	TRUE	G3HGY8|G3HGY8_CRIGR	Eef1a2	70.4798	7.78	0	0	0	7.78	3				188000	3				4		50512.2	Elongation factor 1-alpha OS=Cricetulus griseus OX=10029 GN=Eef1a2 PE=3 SV=1
192	TRUE	G3HH14|G3HH14_CRIGR	Ldhb	43.5258	3.59	0	0	0	3.59	1				19300	1				1	Carbamidomethylation	36684.5	L-lactate dehydrogenase OS=Cricetulus griseus OX=10029 GN=Ldhb PE=3 SV=1
34	FALSE	G3HH47|G3HH47_CRIGR	I79_009944	59.9708	12.5	0	0	0	12.5	2				79100	2				2		11400	Peptidyl-prolyl cis-trans isomerase OS=Cricetulus griseus OX=10029 GN=I79_009944 PE=3 SV=1
68	TRUE	G3HHG3|G3HHG3_CRIGR	I79_010066	37.8494	1.79	0.48	0.48	0	1.31	2	152000000	4180000			2	1	3		1	Carbamidomethylation; Deamidation (NQ)	161355	Complement component C7 OS=Cricetulus griseus OX=10029 GN=I79_010066 PE=3 SV=1
47	TRUE	G3HHM2|G3HHM2_CRIGR	I79_010126	68.2963	7.81	0	0	0	7.81	3					1				4		35852.4	Histone H3.1t OS=Cricetulus griseus OX=10029 GN=I79_010126 PE=3 SV=1
8	TRUE	G3HHR3|G3HHR3_CRIGR	Vim	117.746	21.67	0	1.5	1.5	21.67	11				118000	9		1	1	12	Deamidation (NQ); Oxidation (M)	53742.8	Vimentin OS=Cricetulus griseus OX=10029 GN=Vim PE=3 SV=1
168	TRUE	G3HHU1|G3HHU1_CRIGR	I79_010201	21.2194	2.05	2.05	0	0	0	1					1	1				Carbamidomethylation	51355.7	Alpha-1,3-mannosyl-glycoprotein 4-beta-N-acetylglucosaminyltransferase C OS=Cricetulus griseus OX=10029 GN=I79_010201 PE=4 SV=1
118	TRUE	G3HI24|G3HI24_CRIGR	I79_010289	28.3138	1.71	0	0	1.71	0	1					1			1			46877.4	phosphatidylinositol-3,5-bisphosphate 3-phosphatase (Fragment) OS=Cricetulus griseus OX=10029 GN=I79_010289 PE=3 SV=1
186	TRUE	G3HIB4|G3HIB4_CRIGR	I79_010382	21.3701	1.65	0	0	1.65	0	1			89300		1			1		Deamidation (NQ)	53671.5	SHC-transforming protein 3 OS=Cricetulus griseus OX=10029 GN=I79_010382 PE=4 SV=1
93	TRUE	G3HIK5|G3HIK5_CRIGR	I79_010477	23.9845	1.12	1.12	0	0	0	1					1	1				Deamidation (NQ)	166890	Protein NLRC5 OS=Cricetulus griseus OX=10029 GN=I79_010477 PE=4 SV=1
34	TRUE	G3HIQ1|G3HIQ1_CRIGR	LOC100773511	85.5236	21.95	0	0	0	21.95	4				189000	4				5	Carbamidomethylation	17959.4	Peptidyl-prolyl cis-trans isomerase OS=Cricetulus griseus OX=10029 GN=LOC100773511 PE=3 SV=1
107	TRUE	G3HIR3|G3HIR3_CRIGR	I79_010539	31.6165	0.48	0.48	0	0	0	1	802000				1	1					267437	PDZ domain-containing protein 2 OS=Cricetulus griseus OX=10029 GN=I79_010539 PE=4 SV=1
177	TRUE	G3HIT7|G3HIT7_CRIGR	I79_010564	21.2631	0.3	0.3	0	0	0	1	1370				1	1				Deamidation (NQ)	260387	Microtubule-associated protein 1B OS=Cricetulus griseus OX=10029 GN=I79_010564 PE=4 SV=1
140	TRUE	G3HIY9|G3HIY9_CRIGR	I79_010621	26.4104	1.88	1.88	0	0	0	1	78400				1	1				Carbamidomethylation	66403.3	Glutamate--cysteine ligase OS=Cricetulus griseus OX=10029 GN=I79_010621 PE=3 SV=1
56	FALSE	G3HJ36|G3HJ36_CRIGR	I79_010670	38.0453	4.35	0	0	0	4.35	1					1				1		27503.3	phosphopyruvate hydratase OS=Cricetulus griseus OX=10029 GN=I79_010670 PE=3 SV=1
143	TRUE	G3HJ89|G3HJ89_CRIGR	I79_010729	22.6052	0.56	0	0	0	0.56	1				4630	1				1		223963	Clathrin heavy chain OS=Cricetulus griseus OX=10029 GN=I79_010729 PE=3 SV=1
82	TRUE	G3HJ94|G3HJ94_CRIGR	I79_010735	22.6007	1.59	1.59	0	0	0	1					1	1				Carbamidomethylation	56593.4	Ribosomal protein S6 kinase OS=Cricetulus griseus OX=10029 GN=I79_010735 PE=3 SV=1
39	TRUE	G3HJB1|G3HJB1_CRIGR	I79_010753	71.8749	14.1	0	0	0	14.1	3				23800	3				3		26219.2	Alpha-actinin-4 OS=Cricetulus griseus OX=10029 GN=I79_010753 PE=4 SV=1
216	TRUE	G3HJN0|G3HJN0_CRIGR	I79_010878	20.4929	1.74	1.74	0	0	0	1					1	1				Carbamidomethylation; Deamidation (NQ)	53265.8	Tubulin polyglutamylase TTLL6 OS=Cricetulus griseus OX=10029 GN=I79_010878 PE=4 SV=1
40	FALSE	G3HJY9|G3HJY9_CRIGR	LOC100757322	38.6185	7.14	7.14	0	0	7.14	1	5460			63100	1	1			1		13788.1	Histone H2B type 1 OS=Cricetulus griseus OX=10029 GN=LOC100757322 PE=3 SV=1
78	TRUE	G3HKG9|G3HKG9_CRIGR	I79_011192	26.5227	3.93	0	0	0	3.93	1					1				1		30606.4	60S acidic ribosomal protein P0 OS=Cricetulus griseus OX=10029 GN=I79_011192 PE=3 SV=1
178	TRUE	G3HKN9|G3HKN9_CRIGR	I79_011268	28.6635	0.39	0	0.39	0	0	1		13200			1		1				337457	Cadherin EGF LAG seven-pass G-type receptor 3 OS=Cricetulus griseus OX=10029 GN=I79_011268 PE=3 SV=1
112	TRUE	G3HKQ8|G3HKQ8_CRIGR	Dhx30	37.0922	0.75	0	0.75	0	0.75	1		3390000		1840000	1		2		1	Deamidation (NQ)	134033	ATP-dependent RNA helicase DHX30 OS=Cricetulus griseus OX=10029 GN=Dhx30 PE=3 SV=1
17	TRUE	G3HKZ1|G3HKZ1_CRIGR	Ywhaz	108.267	28.16	0	0	0	28.16	7				129000	5				10	Carbamidomethylation	27715.1	14-3-3 protein zeta/delta OS=Cricetulus griseus OX=10029 GN=Ywhaz PE=3 SV=1
33	FALSE	G3HLL4|G3HLL4_CRIGR	Eftud2	39.9127	1.03	0	0	0	1.03	1				7340	1				1		109492	116 kDa U5 small nuclear ribonucleoprotein component OS=Cricetulus griseus OX=10029 GN=Eftud2 PE=4 SV=1
34	FALSE	G3HLP7|G3HLP7_CRIGR	LOC100772563	38.6748	5.49	0	0	0	5.49	1				20600	1				1		18176.6	Peptidyl-prolyl cis-trans isomerase OS=Cricetulus griseus OX=10029 GN=LOC100772563 PE=3 SV=1
160	TRUE	G3HLQ2|G3HLQ2_CRIGR	I79_011644	27.609	5.65	0	0	0	5.65	1				2580000	1				2		20319.6	1,25-dihydroxyvitamin D(3) 24-hydroxylase, mitochondrial OS=Cricetulus griseus OX=10029 GN=I79_011644 PE=3 SV=1
129	TRUE	G3HLR8|G3HLR8_CRIGR	I79_011662	22.8973	4.47	0	0	0	4.47	1				4790	1				1	Carbamidomethylation	19519.1	WNT1-inducible-signaling pathway protein 2 OS=Cricetulus griseus OX=10029 GN=I79_011662 PE=4 SV=1
20	TRUE	G3HLS2|G3HLS2_CRIGR	I79_011666	95.2363	28.28	0	0	0	28.28	7				20900	4				9		27850.1	14-3-3 protein beta/alpha OS=Cricetulus griseus OX=10029 GN=I79_011666 PE=3 SV=1
108	TRUE	G3HM99|G3HM99_CRIGR	Pgam2	43.0017	3.95	0	0	0	3.95	1				15200	1				1		28796.1	Phosphoglycerate mutase OS=Cricetulus griseus OX=10029 GN=Pgam2 PE=3 SV=1
34	FALSE	G3HMB8|G3HMB8_CRIGR	I79_011869	42.1153	12.07	0	0	0	12.07	1				89700	1				2	Carbamidomethylation	12534.2	Peptidyl-prolyl cis-trans isomerase OS=Cricetulus griseus OX=10029 GN=I79_011869 PE=3 SV=1
38	TRUE	G3HMD1|G3HMD1_CRIGR	I79_011887	66.1301	9.84	0	0	0	9.84	4				156000	1				5	Deamidation (NQ); Oxidation (M)	33861.7	Glyceraldehyde-3-phosphate dehydrogenase OS=Cricetulus griseus OX=10029 GN=I79_011887 PE=3 SV=1
90	TRUE	G3HMT4|G3HMT4_CRIGR	I79_012057	22.7423	1.63	0	0	0	1.63	1				226000	1				3	Deamidation (NQ)	109834	Astrotactin-2 OS=Cricetulus griseus OX=10029 GN=I79_012057 PE=4 SV=1
139	TRUE	G3HMV2|G3HMV2_CRIGR	Eloa	42.1772	5.06	0	0	0	5.06	1				9200	1				1		20268.4	Large ribosomal subunit protein uL5 OS=Cricetulus griseus OX=10029 GN=Eloa PE=3 SV=1
146	TRUE	G3HN36|G3HN36_CRIGR	I79_012167	39.6557	5.99	0	0	0	5.99	1				19100	1				1		18887.8	Tubulin/FtsZ 2-layer sandwich domain-containing protein OS=Cricetulus griseus OX=10029 GN=I79_012167 PE=3 SV=1
82	TRUE	G3HNQ3|G3HNQ3_CRIGR	I79_012396	22.6007	4	4	0	0	0	1					1	1				Carbamidomethylation	22979.1	RAC-beta serine/threonine-protein kinase OS=Cricetulus griseus OX=10029 GN=I79_012396 PE=4 SV=1
80	TRUE	G3HP38|G3HP38_CRIGR	I79_012542	24.5719	1.79	1.79	0	0	0	1					1	1				Deamidation (NQ)	86107.3	Transmembrane protein 132C (Fragment) OS=Cricetulus griseus OX=10029 GN=I79_012542 PE=3 SV=1
18	TRUE	G3HPV6|G3HPV6_CRIGR	I79_012827	108.665	21.76	11.07	0	3.44	21.76	7	12300			317000	6	3		1	12	Oxidation (M)	28463.3	Histone H4 OS=Cricetulus griseus OX=10029 GN=I79_012827 PE=3 SV=1
174	TRUE	G3HQ62|G3HQ62_CRIGR	Nadsyn1	23.1523	3.26	0	3.26	0	0	1		462000			1		1			Deamidation (NQ)	79169.4	Glutamine-dependent NAD(+) synthetase OS=Cricetulus griseus OX=10029 GN=Nadsyn1 PE=3 SV=1
193	TRUE	G3HQG7|G3HQG7_CRIGR	I79_013067	20.3807	2.03	0	2.03	0	0	1					1		1			Deamidation (NQ)	49884.5	Cytochrome P450 26B1 OS=Cricetulus griseus OX=10029 GN=I79_013067 PE=3 SV=1
146	TRUE	G3HQH8|G3HQH8_CRIGR	H671_1g1205	39.6557	7.46	0	0	0	7.46	1				19100	1				1		14695.1	Tubulin alpha-1C chain OS=Cricetulus griseus OX=10029 GN=H671_1g1205 PE=3 SV=1
70	TRUE	G3HQJ6|G3HQJ6_CRIGR	Nuf2	23.0176	1.49	1.49	0	0	1.49	1	72800			3090000	1	2			1	Acetylation (Protein N-term)	55152.7	Kinetochore protein Nuf2 OS=Cricetulus griseus OX=10029 GN=Nuf2 PE=3 SV=1
41	TRUE	G3HQP8|G3HQP8_CRIGR	H671_1g3330	77.1183	6.98	0	0	0	6.98	3				49000	3				3	Carbamidomethylation	49670.8	Tubulin beta chain OS=Cricetulus griseus OX=10029 GN=H671_1g3330 PE=3 SV=1
182	TRUE	G3HRA4|G3HRA4_CRIGR	I79_013369	32.1842	12.33	0	12.33	0	0	1					1		1			Deamidation (NQ)	24160.6	Tumor protein p53-inducible protein 13 OS=Cricetulus griseus OX=10029 GN=I79_013369 PE=4 SV=1
142	TRUE	G3HRZ2|G3HRZ2_CRIGR	H671_3g9126	21.9926	1.99	0	0	0	1.99	1				200000	1				1	Carbamidomethylation; Deamidation (NQ)	66324.6	FRAS1-related extracellular matrix protein 3 OS=Cricetulus griseus OX=10029 GN=H671_3g9126 PE=4 SV=1
134	TRUE	G3HS15|G3HS15_CRIGR	I79_013640	28.1594	4.82	0	0	0	4.82	1				39000	1				1		28384.3	Heat shock protein HSP 90-alpha OS=Cricetulus griseus OX=10029 GN=I79_013640 PE=3 SV=1
100	TRUE	G3HSE4|G3HSE4_CRIGR	Psma1	21.8705	2.66	0	0	0	2.66	1				6900	1				1		29532.5	Proteasome subunit alpha type OS=Cricetulus griseus OX=10029 GN=Psma1 PE=3 SV=1
33	TRUE	G3HSL4|G3HSL4_CRIGR	I79_013848	76.1569	4.36	0	0	0	4.36	4				29700	4				4	Carbamidomethylation	96642.6	Elongation factor 2 OS=Cricetulus griseus OX=10029 GN=I79_013848 PE=4 SV=1
6	FALSE	G3HSM8|G3HSM8_CRIGR	I79_013862	38.9961	1.33	0	0	0	1.33	1				32400	1				1		67733.4	Lamin-B2 OS=Cricetulus griseus OX=10029 GN=I79_013862 PE=3 SV=1
126	TRUE	G3HSS3|G3HSS3_CRIGR	I79_013917	24.4393	6.54	0	0	6.54	0	1			3310000		1			1		Deamidation (NQ)	12519.3	Anoctamin-3 OS=Cricetulus griseus OX=10029 GN=I79_013917 PE=4 SV=1
200	TRUE	G3HSY0|G3HSY0_CRIGR	Trex2	27.4454	3.81	0	0	0	3.81	1				8100	1				1	Deamidation (NQ)	26039.6	exodeoxyribonuclease III OS=Cricetulus griseus OX=10029 GN=Trex2 PE=3 SV=1
67	TRUE	G3HUC0|G3HUC0_CRIGR	I79_014528	44.0966	4.61	4.61	4.61	4.61	4.61	1	1840000	2400000	1370000	2100000	1	2	3	2	3	Oxidation (M)	23168.2	trypsin (Fragment) OS=Cricetulus griseus OX=10029 GN=I79_014528 PE=4 SV=1
66	TRUE	G3HWC3|G3HWC3_CRIGR	Ezr	49.6164	3.41	0	0	0	3.41	2				10900	1				2		69372.9	Ezrin OS=Cricetulus griseus OX=10029 GN=Ezr PE=4 SV=1
215	TRUE	G3HWE9|G3HWE9_CRIGR	Tuba4a	28.6476	2.31	0	0	0	2.31	1				14900	1				1		48328.5	Tubulin alpha chain OS=Cricetulus griseus OX=10029 GN=Tuba4a PE=3 SV=1
149	TRUE	G3HWJ4|G3HWJ4_CRIGR	I79_015377	20.9656	0.55	0	0	0.55	0.55	1			373000	496000	1			1	1		156751	Epiplakin OS=Cricetulus griseus OX=10029 GN=I79_015377 PE=3 SV=1
98	TRUE	G3HWT7|G3HWT7_CRIGR	I79_015451	20.5762	1.08	0	1.08	0	0	1					1		1			Deamidation (NQ)	167961	FYVE and coiled-coil domain-containing protein 1 OS=Cricetulus griseus OX=10029 GN=I79_015451 PE=4 SV=1
45	FALSE	G3HWX4|G3HWX4_CRIGR	I79_015487	57.1552	4.59	0	0	0	4.59	2				181000	2				3		49167.6	Elongation factor 1-alpha 1 OS=Cricetulus griseus OX=10029 GN=I79_015487 PE=3 SV=1
116	TRUE	G3HX01|G3HX01_CRIGR	I79_015516	21.5151	4.4	4.4	0	0	0	1	122000				1	2				Deamidation (NQ)	20005.6	Actin-related protein 2/3 complex subunit 1A OS=Cricetulus griseus OX=10029 GN=I79_015516 PE=4 SV=1
214	TRUE	G3HX39|G3HX39_CRIGR	I79_015556	28.7892	7.69	0	0	0	7.69	1				20600	1				1		20984.2	Phosphoglycerate kinase OS=Cricetulus griseus OX=10029 GN=I79_015556 PE=3 SV=1
48	TRUE	G3HX84|G3HX84_CRIGR	I79_015603	75.4297	5.78	0	0	0	5.78	3				48600	3				4		72078.1	Gelsolin OS=Cricetulus griseus OX=10029 GN=I79_015603 PE=3 SV=1
197	TRUE	G3HXX8|G3HXX8_CRIGR	Aldh18a1	27.8687	1.26	0	0	1.26	0	1					1			1		Deamidation (NQ)	87218.2	Delta-1-pyrroline-5-carboxylate synthase OS=Cricetulus griseus OX=10029 GN=Aldh18a1 PE=3 SV=1
82	TRUE	G3HY42|G3HY42_CRIGR	Akt3	22.6007	1.67	1.67	0	0	0	1					1	1				Carbamidomethylation	55788.6	non-specific serine/threonine protein kinase OS=Cricetulus griseus OX=10029 GN=Akt3 PE=3 SV=1
179	TRUE	G3HYH7|G3HYH7_CRIGR	I79_016110	27.3152	9.65	0	0	0	9.65	1				3600	1				1		13065.3	Large ribosomal subunit protein eL28 OS=Cricetulus griseus OX=10029 GN=I79_016110 PE=3 SV=1
106	TRUE	G3HYJ4|G3HYJ4_CRIGR	I79_016128	21.3238	1.73	1.73	0	0	0	1					1	1				Carbamidomethylation; Deamidation (NQ)	90695.3	Rotatin OS=Cricetulus griseus OX=10029 GN=I79_016128 PE=4 SV=1
27	TRUE	G3HYJ9|G3HYJ9_CRIGR	I79_016134	90.83	19.45	0	0	0	19.45	6				42200	5				6		34529.6	Moesin OS=Cricetulus griseus OX=10029 GN=I79_016134 PE=4 SV=1
13	TRUE	G3HYQ1|G3HYQ1_CRIGR	I79_016192	119.458	29.44	0	0	0	29.44	9				733000	6				16	Carbamidomethylation; Oxidation (M)	27689	14-3-3 protein sigma OS=Cricetulus griseus OX=10029 GN=I79_016192 PE=3 SV=1
199	TRUE	G3HYQ4|G3HYQ4_CRIGR	I79_016195	22.0439	0.58	0	0	0	0.58	1				3020	1				1		205093	AT-rich interactive domain-containing protein 1A OS=Cricetulus griseus OX=10029 GN=I79_016195 PE=4 SV=1
124	TRUE	G3HYZ9|G3HYZ9_CRIGR	I79_016294	35.5789	2.48	0	0	0	2.48	1				8180	1				1		41701.1	Actin-related protein 3B OS=Cricetulus griseus OX=10029 GN=I79_016294 PE=3 SV=1
30	TRUE	G3HZE5|G3HZE5_CRIGR	I79_016446	89.2059	7.64	0	0	0	7.64	5				148000	3				5		69918	Heat shock 70 kDa protein 1A OS=Cricetulus griseus OX=10029 GN=I79_016446 PE=3 SV=1
30	TRUE	G3HZE6|G3HZE6_CRIGR	I79_016447	89.2059	7.64	0	0	0	7.64	5				148000	3				5		69884	Heat shock 70 kDa protein 1A/1B OS=Cricetulus griseus OX=10029 GN=I79_016447 PE=3 SV=1
30	FALSE	G3HZE7|G3HZE7_CRIGR	I79_016448	67.7021	4.84	0	0	0	4.84	3				59600	1				3		70534.2	Heat shock 70 kDa protein 1-like OS=Cricetulus griseus OX=10029 GN=I79_016448 PE=3 SV=1
144	TRUE	G3I004|G3I004_CRIGR	Rps11	21.7642	6.33	0	0	0	6.33	1				7280	1				1		18430.7	Small ribosomal subunit protein uS17 OS=Cricetulus griseus OX=10029 GN=Rps11 PE=3 SV=1
161	TRUE	G3I0H2|G3I0H2_CRIGR	I79_016857	42.5209	2.99	0	0	0	2.99	1				3630	1				1		37641.3	Small ribosomal subunit protein eS4 OS=Cricetulus griseus OX=10029 GN=I79_016857 PE=3 SV=1
170	TRUE	G3I0I7|G3I0I7_CRIGR	MTAP	32.8973	2.78	2.78	0	0	0	1					1	1					35587.2	S-methyl-5'-thioadenosine phosphorylase OS=Cricetulus griseus OX=10029 GN=MTAP PE=3 SV=1
211	TRUE	G3I0J5|G3I0J5_CRIGR	I79_016882	21.2798	1.62	1.62	0	0	0	1					1	1				Carbamidomethylation	49366.3	TNFAIP3-interacting protein 2 OS=Cricetulus griseus OX=10029 GN=I79_016882 PE=4 SV=1
163	TRUE	G3I0P3|G3I0P3_CRIGR	I79_016932	32.294	1.15	1.15	0	0	0	1	35300				1	1				Deamidation (NQ)	76773.1	WD repeat-containing protein 91 OS=Cricetulus griseus OX=10029 GN=I79_016932 PE=3 SV=1
81	TRUE	G3I0U3|G3I0U3_CRIGR	Cpa3	21.2319	4.08	4.08	0	0	0	1	11100				1	1				Carbamidomethylation	48461.4	Carboxypeptidase A3 OS=Cricetulus griseus OX=10029 GN=Cpa3 PE=3 SV=1
46	TRUE	G3I216|G3I216_CRIGR	I79_017439	76.0055	17.11	6.42	0	6.42	17.11	3	2550			170000	3	1		1	3	Carbamidomethylation	20407.5	Triosephosphate isomerase OS=Cricetulus griseus OX=10029 GN=I79_017439 PE=3 SV=1
202	TRUE	G3I2I2|G3I2I2_CRIGR	I79_017613	20.9756	0.23	0	0.23	0	0	1					1		1			Deamidation (NQ)	397404	DNA-dependent protein kinase catalytic subunit OS=Cricetulus griseus OX=10029 GN=I79_017613 PE=3 SV=1
203	TRUE	G3I3A8|G3I3A8_CRIGR	I79_017912	24.7172	0.2	0.2	0	0	0	1					1	1					340232	Nuclear mitotic apparatus protein 1 OS=Cricetulus griseus OX=10029 GN=I79_017912 PE=4 SV=1
147	TRUE	G3I3H2|G3I3H2_CRIGR	Rplp2	27.1669	13.91	0	0	0	13.91	1				47100	1				1		11680.9	Large ribosomal subunit protein P2 OS=Cricetulus griseus OX=10029 GN=Rplp2 PE=3 SV=1
75	TRUE	G3I3J4|G3I3J4_CRIGR	I79_018002	27.3123	1.6	1.6	1.6	0	1.6	1	616000	527000		653000	1	1	1		1	Carbamidomethylation; Deamidation (NQ)	102900	A disintegrin and metalloproteinase with thrombospondin motifs 5 OS=Cricetulus griseus OX=10029 GN=I79_018002 PE=4 SV=1
150	TRUE	G3I3Y6|G3I3Y6_CRIGR	I79_018157	35.7555	4.52	0	0	0	4.52	1					1				1	Carbamidomethylation	24997.8	Glutathione S-transferase OS=Cricetulus griseus OX=10029 GN=I79_018157 PE=3 SV=1
82	TRUE	G3I3Z8|G3I3Z8_CRIGR	Rps6kb2	22.6007	1.65	1.65	0	0	0	1					1	1				Carbamidomethylation	53848.7	Ribosomal protein S6 kinase B2 OS=Cricetulus griseus OX=10029 GN=Rps6kb2 PE=3 SV=1
9	TRUE	G3I4A0|G3I4A0_CRIGR	I79_018277	119.42	14.11	6.64	0	4.43	14.11	9				583000	1	6		4	21	Oxidation (M)	81633.6	Actin, gamma-enteric smooth muscle (Fragment) OS=Cricetulus griseus OX=10029 GN=I79_018277 PE=3 SV=1
153	TRUE	G3I4F1|G3I4F1_CRIGR	I79_018329	28.8089	10.89	0	0	0	10.89	1				15100	1				1	Carbamidomethylation	11186.7	Fatty acid-binding protein 5 OS=Cricetulus griseus OX=10029 GN=I79_018329 PE=3 SV=1
31	TRUE	G3I4H6|G3I4H6_CRIGR	Aldoa	91.3392	17.03	0	0	0	17.03	5				207000	5				7	Carbamidomethylation	39382	Fructose-bisphosphate aldolase OS=Cricetulus griseus OX=10029 GN=Aldoa PE=3 SV=1
35	TRUE	G3I4Z7|G3I4Z7_CRIGR	Lgals1	71.6923	39.26	28.15	8.89	5.93	17.04	4	174000	74800		201000	4	3	2	1	2	Acetylation (Protein N-term); Carbamidomethylation	14802.8	Galectin OS=Cricetulus griseus OX=10029 GN=Lgals1 PE=4 SV=1
103	TRUE	G3I501|G3I501_CRIGR	LOC100752547	27.6242	5.15	0	0	0	5.15	1					1				1		20901	Histone H1.0 OS=Cricetulus griseus OX=10029 GN=LOC100752547 PE=3 SV=1
58	TRUE	G3I5L3|G3I5L3_CRIGR	Anxa1	64.5506	5.49	5.49	0	0	5.49	2	29700			78400	2	2			3		38861.5	Annexin OS=Cricetulus griseus OX=10029 GN=Anxa1 PE=3 SV=1
34	FALSE	G3I5N9|G3I5N9_CRIGR	I79_018792	38.6748	11.54	0	0	0	11.54	1				20600	1				1		8620.81	Peptidyl-prolyl cis-trans isomerase OS=Cricetulus griseus OX=10029 GN=I79_018792 PE=3 SV=1
111	TRUE	G3I6M7|G3I6M7_CRIGR	I79_019152	27.1556	11.76	0	0	0	11.76	1				5840	1				1		13570.3	High mobility group protein B1 OS=Cricetulus griseus OX=10029 GN=I79_019152 PE=4 SV=1
171	TRUE	G3I7D3|G3I7D3_CRIGR	I79_019420	20.8942	1.31	0	0	1.31	0	1					1			1		Oxidation (M)	52518.9	Histone acetyltransferase OS=Cricetulus griseus OX=10029 GN=I79_019420 PE=3 SV=1
169	TRUE	G3I7M5|G3I7M5_CRIGR	I79_019518	26.9011	1.29	1.29	0	0	0	1					1	1				Carbamidomethylation; Deamidation (NQ); Oxidation (M)	161851	Calcium-transporting ATPase OS=Cricetulus griseus OX=10029 GN=I79_019518 PE=3 SV=1
11	TRUE	G3I8F5|G3I8F5_CRIGR	Krt13	124.147	18.33	18.33	1.58	8.37	1.58	10	201000				4	13	1	4	1	Oxidation (M)	48104.4	Keratin 13 OS=Cricetulus griseus OX=10029 GN=Krt13 PE=3 SV=1
23	TRUE	G3I8F7|G3I8F7_CRIGR	LOC100759756	97.5436	9.68	9.68	1.74	6.95	5.21	5	313000		29200	83800	2	10	1	3	3	Deamidation (NQ); Oxidation (M)	44430.6	Keratin, type I cytoskeletal 19 OS=Cricetulus griseus OX=10029 GN=LOC100759756 PE=3 SV=1
10	TRUE	G3I8F9|G3I8F9_CRIGR	Krt14	130.691	20.7	10.14	4.14	1.45	18.43	12	215000			1590000	7	6	2	1	13		52644.6	Keratin 14 OS=Cricetulus griseus OX=10029 GN=Krt14 PE=3 SV=1
15	TRUE	G3I8G0|G3I8G0_CRIGR	Krt17	115.792	15.05	7.18	4.63	1.62	12.5	8				224000	3	4	2	1	7		48047.7	Keratin, type I cytoskeletal 17 OS=Cricetulus griseus OX=10029 GN=Krt17 PE=3 SV=1
61	TRUE	G3I8R9|BIP_CRIGR	HSPA5	45.8966	3.67	0	0	0	3.67	2				37700	2				2		72379.1	Endoplasmic reticulum chaperone BiP OS=Cricetulus griseus OX=10029 GN=HSPA5 PE=1 SV=1
148	TRUE	G3I9I2|G3I9I2_CRIGR	I79_020229	24.7251	2.91	0	2.91	0	2.91	1		837000		802000	1		2		1		35029	Olfactory receptor OS=Cricetulus griseus OX=10029 GN=I79_020229 PE=3 SV=1
37	FALSE	G3IA41|G3IA41_CRIGR	I79_020457	76.834	14.73	12.02	5.81	8.53	8.53	3	406000	274000	835000	288000	3	5	4	16	3		28027.9	Hemoglobin subunit alpha OS=Cricetulus griseus OX=10029 GN=I79_020457 PE=3 SV=1
37	FALSE	G3IA42|G3IA42_CRIGR	Hbz	41.5208	4.93	0	0	4.93	4.93	1			139000	97800	1			1	1		16118.7	Hemoglobin subunit zeta OS=Cricetulus griseus OX=10029 GN=Hbz PE=3 SV=1
166	TRUE	G3IAL6|G3IAL6_CRIGR	I79_020641	35.6775	3.02	0	0	0	3.02	1				9330	1				1	Carbamidomethylation; Deamidation (NQ)	48677.7	Albumin OS=Cricetulus griseus OX=10029 GN=I79_020641 PE=4 SV=1
181	TRUE	G3IAN8|G3IAN8_CRIGR	I79_020664	21.2136	1.75	1.75	0	0	0	1	87600				1	1					63980.4	Thioredoxin domain-containing protein 16 OS=Cricetulus griseus OX=10029 GN=I79_020664 PE=4 SV=1
56	TRUE	G3IAQ0|G3IAQ0_CRIGR	I79_020676	74.9164	8.39	0	0	0	8.39	3				117000	3				4		46698.3	phosphopyruvate hydratase OS=Cricetulus griseus OX=10029 GN=I79_020676 PE=3 SV=1
130	TRUE	G3IAQ6|G3IAQ6_CRIGR	I79_020682	31.4601	1.37	1.37	0	0	0	1					1	2					65446.5	Fanconi anemia group I protein-like OS=Cricetulus griseus OX=10029 GN=I79_020682 PE=4 SV=1
76	TRUE	G3IAX3|G3IAX3_CRIGR	I79_020755	41.4188	4.56	0	0	0	4.56	2				42600	2				2		50468.4	Pyruvate kinase OS=Cricetulus griseus OX=10029 GN=I79_020755 PE=3 SV=1
40	TRUE	G3IB92|G3IB92_CRIGR	LOC100768462	69.0643	19.84	7.14	0	0	19.84	3	5460			120000	2	1			4		13890.1	Histone H2B OS=Cricetulus griseus OX=10029 GN=LOC100768462 PE=3 SV=1
188	TRUE	G3IBF1|G3IBF1_CRIGR	I79_020971	42.6171	3.21	0	0	0	3.21	1				10200	1				2		31052.4	Nucleophosmin OS=Cricetulus griseus OX=10029 GN=I79_020971 PE=3 SV=1
123	TRUE	G3IBH0|G3IBH0_CRIGR	Timp1	24.1898	5.91	0	0	5.91	0	1					1			1			22401	Metalloproteinase inhibitor 1 OS=Cricetulus griseus OX=10029 GN=Timp1 PE=3 SV=1
151	TRUE	G3IBK2|G3IBK2_CRIGR	I79_021027	34.5971	0.64	0	0	0	0.64	1				28800	1				1	Deamidation (NQ)	263655	Filamin-A OS=Cricetulus griseus OX=10029 GN=I79_021027 PE=3 SV=1
12	TRUE	G3IBN8|G3IBN8_CRIGR	I79_021069	122.383	21.44	18.16	4.81	7.88	15.97	10	113000	3880	21700	53700	4	10	2	8	10	Carbamidomethylation; Deamidation (NQ)	48529	Keratin, type II cytoskeletal 6A OS=Cricetulus griseus OX=10029 GN=I79_021069 PE=3 SV=1
5	TRUE	G3IBN9|G3IBN9_CRIGR	I79_021070	134.503	9.65	8.49	3.99	6.57	8.24	13	239000	35200	51600	202000	5	13	6	10	14	Carbamidomethylation; Deamidation (NQ); Oxidation (M)	133350	Keratin, type II cytoskeletal 5 OS=Cricetulus griseus OX=10029 GN=I79_021070 PE=3 SV=1
5	FALSE	G3IBP0|G3IBP0_CRIGR	I79_021071	78.9503	4.73	4.73	1.32	1.32	2.84	3	61000				1	5	1	2	3	Carbamidomethylation	58633.3	Keratin, type II cytoskeletal 74 OS=Cricetulus griseus OX=10029 GN=I79_021071 PE=3 SV=1
53	TRUE	G3IBP2|G3IBP2_CRIGR	I79_021073	62.056	3.8	3.8	2.01	2.01	3.8	2	88700	35100	27700	17200	1	3	1	1	2	Carbamidomethylation; Oxidation (M)	49770.3	Keratin, type II cytoskeletal 73 OS=Cricetulus griseus OX=10029 GN=I79_021073 PE=3 SV=1
7	TRUE	G3IBP3|G3IBP3_CRIGR	I79_021074	132.364	20.63	20.63	15.42	8.39	18.59	12	259000	58700		203000	6	13	8	6	13	Acetylation (Protein N-term); Carbamidomethylation; Oxidation (M)	45937.9	Keratin, type II cytoskeletal 2 epidermal OS=Cricetulus griseus OX=10029 GN=I79_021074 PE=3 SV=1
122	TRUE	G3IBT0|G3IBT0_CRIGR	Sox18	32.115	4.24	4.24	4.24	0	4.24	1	1310000	1400000		914000	1	6	4		4	Acetylation (Protein N-term)	40865.2	SRY-box transcription factor 18 OS=Cricetulus griseus OX=10029 GN=Sox18 PE=4 SV=1
59	TRUE	G3IBY4|G3IBY4_CRIGR	I79_021170	47.8749	4.57	0	0	0	4.57	2				42600	2				2		51912.4	Plastin-3 OS=Cricetulus griseus OX=10029 GN=I79_021170 PE=4 SV=1
152	TRUE	G3ICH6|G3ICH6_CRIGR	I79_021374	26.5305	1.89	1.89	0	0	0	1					1	1					52760.8	Calcium-binding mitochondrial carrier protein SCaMC-1 OS=Cricetulus griseus OX=10029 GN=I79_021374 PE=3 SV=1
113	TRUE	G3ICM5|G3ICM5_CRIGR	LOC100767796	34.9121	6.12	6.12	6.12	6.12	0	1	15600	14900	20900		1	1	1	1			15887.3	Hemoglobin subunit beta OS=Cricetulus griseus OX=10029 GN=LOC100767796 PE=3 SV=1
213	TRUE	G3ICM8|G3ICM8_CRIGR	Hbe1	40.3623	6.8	6.8	6.8	6.8	0	1	178000	88200	1410000		1	5	1	21			16036.6	Hemoglobin subunit epsilon OS=Cricetulus griseus OX=10029 GN=Hbe1 PE=3 SV=1
105	TRUE	G3ID99|G3ID99_CRIGR	I79_021675	20.6139	7.5	7.5	0	0	0	1	290000				1	1				Acetylation (Protein N-term); Carbamidomethylation	31786.7	Membrane cofactor protein OS=Cricetulus griseus OX=10029 GN=I79_021675 PE=4 SV=1
74	TRUE	G3IDC2|G3IDC2_CRIGR	I79_021698	52.9773	6.33	0	0	0	6.33	2				11800	1				2	Carbamidomethylation	26054.3	Heat shock cognate 71 kDa protein OS=Cricetulus griseus OX=10029 GN=I79_021698 PE=3 SV=1
77	TRUE	G3IDL7|G3IDL7_CRIGR	I79_021800	62.6711	11.96	0	0	0	11.96	2					1				2		22695.7	Heat shock cognate 71 kDa protein OS=Cricetulus griseus OX=10029 GN=I79_021800 PE=3 SV=1
43	FALSE	G3IDL8|G3IDL8_CRIGR	I79_021801	37.9933	2.22	0	0	0	2.22	1				49700	1				1		45441.7	Heat shock cognate 71 kDa protein OS=Cricetulus griseus OX=10029 GN=I79_021801 PE=3 SV=1
32	TRUE	G3IDM2|G3IDM2_CRIGR	Cfl1	88.0877	35.54	0	0	0	35.54	5				88000	5				6	Acetylation (Protein N-term); Carbamidomethylation	18532.5	Cofilin-1 OS=Cricetulus griseus OX=10029 GN=Cfl1 PE=3 SV=1
34	FALSE	G3IED5|G3IED5_CRIGR	LOC100750728	61.4527	5.74	0	0	0	5.74	2				110000	2				3	Carbamidomethylation	44976.1	Peptidyl-prolyl cis-trans isomerase A OS=Cricetulus griseus OX=10029 GN=LOC100750728 PE=3 SV=1
69	TRUE	G3IEG2|G3IEG2_CRIGR	LOC100760352	43.0079	2.65	0	2.65	2.65	2.65	1		9830	5230	9470	1		1	1	1	Oxidation (M)	43083.7	Serpin B6 OS=Cricetulus griseus OX=10029 GN=LOC100760352 PE=3 SV=1
41	TRUE	G3IEG6|G3IEG6_CRIGR	I79_022113	77.1183	6.97	0	0	0	6.97	3				49000	3				3	Carbamidomethylation	49906	Tubulin beta chain OS=Cricetulus griseus OX=10029 GN=I79_022113 PE=3 SV=1
183	TRUE	G3IFR3|G3IFR3_CRIGR	I79_022586	31.7863	1.28	1.28	0	0	0	1	2550				1	1					78749.9	Bromodomain and WD repeat-containing protein 3 OS=Cricetulus griseus OX=10029 GN=I79_022586 PE=4 SV=1
132	TRUE	G3IFR8|G3IFR8_CRIGR	I79_022591	20.866	0.46	0	0	0.46	0	1			62400		1			1		Deamidation (NQ)	186886	Rho guanine nucleotide exchange factor 17 OS=Cricetulus griseus OX=10029 GN=I79_022591 PE=4 SV=1
198	TRUE	G3IFY3|G3IFY3_CRIGR	Yes1	26.1555	4.44	4.44	0	0	0	1	27300				1	1				Carbamidomethylation; Oxidation (M)	60731	Tyrosine-protein kinase OS=Cricetulus griseus OX=10029 GN=Yes1 PE=3 SV=1
60	TRUE	G3IG01|G3IG01_CRIGR	I79_022678	38.0702	2.93	0	0	0	2.93	2					2				2		68731.7	Tripartite motif-containing protein 29 OS=Cricetulus griseus OX=10029 GN=I79_022678 PE=4 SV=1
24	TRUE	G3IG05|G3IG05_CRIGR	I79_022682	100.295	27.46	0	0	0	27.46	6				388000	6				7		27036.7	Annexin OS=Cricetulus griseus OX=10029 GN=I79_022682 PE=3 SV=1
41	TRUE	G3IG44|G3IG44_CRIGR	I79_022721	77.1183	8.31	0	0	0	8.31	3				49000	3				3	Carbamidomethylation	41875.2	Tubulin beta chain OS=Cricetulus griseus OX=10029 GN=I79_022721 PE=3 SV=1
43	FALSE	G3IGQ3|G3IGQ3_CRIGR	I79_022974	37.9933	4.35	0	0	0	4.35	1				49700	1				1		23083.4	Heat shock cognate 71 kDa protein OS=Cricetulus griseus OX=10029 GN=I79_022974 PE=3 SV=1
196	TRUE	G3IGS8|G3IGS8_CRIGR	I79_023004	20.2393	1.07	1.07	0	0	0	1	397000				1	1				Deamidation (NQ)	96402.6	Arsenite-resistance protein 2 OS=Cricetulus griseus OX=10029 GN=I79_023004 PE=3 SV=1
19	TRUE	G3IH63|G3IH63_CRIGR	I79_023145	81.2121	4.26	0	0	0.41	3.85	7			5590000	28000	7			1	6	Oxidation (M)	225795	Myosin-9 OS=Cricetulus griseus OX=10029 GN=I79_023145 PE=3 SV=1
125	TRUE	G3IHD0|G3IHD0_CRIGR	I79_023219	34.9702	0.93	0.93	0	0	0	1	197000				1	1				Deamidation (NQ)	90598.2	Splicing factor, arginine/serine-rich 19 OS=Cricetulus griseus OX=10029 GN=I79_023219 PE=4 SV=1
204	TRUE	G3IHD7|G3IHD7_CRIGR	I79_023226	38.3126	6.15	6.15	6.15	0	0	1	4210	3920			1	1	1			Carbamidomethylation	13765.1	Lymphocyte antigen 6E OS=Cricetulus griseus OX=10029 GN=I79_023226 PE=4 SV=1
45	FALSE	G3IHP6|G3IHP6_CRIGR	I79_023350	43.3709	4.2	0	0	0	4.2	1				155000	1				2		27934.4	Elongation factor 1-alpha 1 OS=Cricetulus griseus OX=10029 GN=I79_023350 PE=4 SV=1
14	TRUE	G3IIF5|G3IIF5_CRIGR	I79_023623	111.632	13.92	12.3	3.25	7.66	13.92	7	17900			15500	1	7	2	5	9	Carbamidomethylation; Deamidation (NQ); Oxidation (M)	48000.9	Keratin, type II cytoskeletal 5 OS=Cricetulus griseus OX=10029 GN=I79_023623 PE=3 SV=1
201	TRUE	G3IIG7|G3IIG7_CRIGR	I79_023638	29.0214	1.77	0	1.77	0	0	1		93700			1		1			Carbamidomethylation; Deamidation (NQ)	275201	Centromere-associated protein E OS=Cricetulus griseus OX=10029 GN=I79_023638 PE=3 SV=1
72	TRUE	G3IIK9|G3IIK9_CRIGR	I79_023682	63.8014	14.16	7.08	0	0	14.16	2	28200			215000	2	1			4	Carbamidomethylation	12457.4	Cornifin-A OS=Cricetulus griseus OX=10029 GN=I79_023682 PE=4 SV=1
189	TRUE	G3IIM6|G3IIM6_CRIGR	Sim1	20.5067	1.31	0	1.31	0	0	1		99000			1		1			Deamidation (NQ)	85601.8	Putative single-minded OS=Cricetulus griseus OX=10029 GN=Sim1 PE=4 SV=1
84	TRUE	G3IIQ4|G3IIQ4_CRIGR	I79_023728	20.0228	1.46	0	0	0	1.46	1				325000	1				1	Carbamidomethylation; Deamidation (NQ)	126010	Zinc finger protein 609 OS=Cricetulus griseus OX=10029 GN=I79_023728 PE=4 SV=1
135	TRUE	G3IIV1|G3IIV1_CRIGR	Ears2	21.3042	5.49	0	5.49	0	0	1		1650000			1		1			Deamidation (NQ)	59123.1	Nondiscriminating glutamyl-tRNA synthetase EARS2, mitochondrial OS=Cricetulus griseus OX=10029 GN=Ears2 PE=3 SV=1
76	FALSE	G3IJ43|G3IJ43_CRIGR	I79_023874	27.7176	4.72	0	0	0	4.72	1				27500	1				1		25989.4	Pyruvate kinase OS=Cricetulus griseus OX=10029 GN=I79_023874 PE=3 SV=1
8	FALSE	G3IJR3|G3IJR3_CRIGR	Prph	54.0897	3.8	0	0	0	3.8	2				23200	1				2		54287.6	Peripherin OS=Cricetulus griseus OX=10029 GN=Prph PE=3 SV=1
25	TRUE	G3IKD5|G3IKD5_CRIGR	I79_024335	101.882	14.65	14.65	1.77	4.04	9.09	6	20200				2	7	1	3	5	Carbamidomethylation	42864	Keratin, type II cytoskeletal 4 OS=Cricetulus griseus OX=10029 GN=I79_024335 PE=3 SV=1
21	TRUE	G3IKI6|G3IKI6_CRIGR	I79_024389	103.193	10.39	8.66	8.23	8.66	10.39	6	184000	122000	105000	68000	1	6	4	6	8	Deamidation (NQ)	50466.2	Keratin, type II cytoskeletal 1b OS=Cricetulus griseus OX=10029 GN=I79_024389 PE=3 SV=1
5	FALSE	G3IKI7|G3IKI7_CRIGR	I79_024390	97.9497	6.26	5.19	2.14	3.51	4.73	5	61000				1	6	2	4	5	Carbamidomethylation; Deamidation (NQ)	67877.6	Keratin, type II cytoskeletal 2 oral OS=Cricetulus griseus OX=10029 GN=I79_024390 PE=4 SV=1
96	TRUE	G3IKR5|G3IKR5_CRIGR	I79_024468	21.3422	2.63	2.63	2.63	0	0	1	196000	102000			1	3	1			Carbamidomethylation; Deamidation (NQ)	96809.6	PWWP domain-containing protein 2B OS=Cricetulus griseus OX=10029 GN=I79_024468 PE=4 SV=1
101	TRUE	G3ILA7|G3ILA7_CRIGR	Kansl2	20.2096	2.25	2.25	0	0	0	1	21100				1	1				Deamidation (NQ); Oxidation (M)	54655	KAT8 regulatory NSL complex subunit 2 OS=Cricetulus griseus OX=10029 GN=Kansl2 PE=4 SV=1
195	TRUE	G3IME9|G3IME9_CRIGR	I79_025088	27.5206	1.38	1.38	0	0	0	1	80000				1	1				Oxidation (M)	73597.5	Olfactomedin-like 2A OS=Cricetulus griseus OX=10029 GN=I79_025088 PE=4 SV=1
128	TRUE	G3IMG2|G3IMG2_CRIGR	I79_025101	41.0813	4.05	4.05	4.05	4.05	4.05	1		56800	34600	26100	1	1	3	2	3		19112.6	Ig-like domain-containing protein OS=Cricetulus griseus OX=10029 GN=I79_025101 PE=4 SV=1
79	TRUE	G3IMH3|G3IMH3_CRIGR	I79_024505	27.5953	1.84	1.84	0	1.84	0	1	189000		55500		1	1		1		Carbamidomethylation; Deamidation (NQ)	70846	Uncharacterized protein OS=Cricetulus griseus OX=10029 GN=I79_024505 PE=4 SV=1
128	TRUE	G3IMJ0|G3IMJ0_CRIGR	I79_025130	41.0813	4.27	4.27	4.27	4.27	4.27	1		56800	34600	26100	1	1	3	2	3		18047.3	Ig-like domain-containing protein (Fragment) OS=Cricetulus griseus OX=10029 GN=I79_025130 PE=4 SV=1
40	TRUE	G3INX0|G3INX0_CRIGR	LOC113835016	69.0643	19.84	7.14	0	0	19.84	3	5460			120000	2	1			4		13934.2	Histone H2B OS=Cricetulus griseus OX=10029 GN=LOC113835016 PE=3 SV=1
10	FALSE	G3IPB6|G3IPB6_CRIGR	I79_025822	39.6873	5.17	5.17	0	0	5.17	1	215000			345000	1	1			1		18678.8	Keratin, type I cytoskeletal 26 OS=Cricetulus griseus OX=10029 GN=I79_025822 PE=4 SV=1
79	TRUE	G3IPC5|G3IPC5_CRIGR	I79_025830	27.5953	2.03	2.03	0	2.03	0	1	189000		55500		1	1		1		Carbamidomethylation; Deamidation (NQ)	64493.7	Uncharacterized protein OS=Cricetulus griseus OX=10029 GN=I79_025830 PE=4 SV=1
54	FALSE	G3IPC9|G3IPC9_CRIGR	I79_025835	40.6054	8.24	8.24	0	0	0	1	157000				1	4					9723.1	Keratin, type I cytoskeletal 39 OS=Cricetulus griseus OX=10029 GN=I79_025835 PE=4 SV=1
73	FALSE	G3IPD7|G3IPD7_CRIGR	I79_025844	27.8309	5.99	0	0	0	5.99	1				2490	1				1		19210.4	14-3-3 protein gamma OS=Cricetulus griseus OX=10029 GN=I79_025844 PE=3 SV=1
10	FALSE	G3IPJ0|G3IPJ0_CRIGR	I79_025901	39.6873	3.96	3.96	0	0	3.96	1	215000			345000	1	1			1		24276	Keratin, type I cytoskeletal 27 OS=Cricetulus griseus OX=10029 GN=I79_025901 PE=4 SV=1
49	TRUE	G3IPL4|G3IPL4_CRIGR	I79_025930	51.3598	5.15	0	5.15	1.64	1.64	2		9410	28400	13700	2		2	1	1	Deamidation (NQ); Oxidation (M)	45887.3	Uncharacterized protein KIAA1267 OS=Cricetulus griseus OX=10029 GN=I79_025930 PE=4 SV=1
54	TRUE	G3IPN1|G3IPN1_CRIGR	I79_025950	63.7488	12.12	12.12	0	6.82	0	2	157000				1	6		1		Oxidation (M)	14490.2	Keratin, type I cytoskeletal 20 OS=Cricetulus griseus OX=10029 GN=I79_025950 PE=4 SV=1
29	TRUE	G3IPN2|G3IPN2_CRIGR	I79_025951	93.8722	20.58	15.23	2.88	15.23	11.93	5	11200		12400	15200	2	4	1	4	3		27852.9	Keratin, type I cytoskeletal 10 (Fragment) OS=Cricetulus griseus OX=10029 GN=I79_025951 PE=3 SV=1
115	TRUE	G3IPN3|G3IPN3_CRIGR	I79_025952	21.2819	13.27	13.27	0	0	0	1	327000				1	1					12796	ATP-dependent RNA helicase DHX8 OS=Cricetulus griseus OX=10029 GN=I79_025952 PE=4 SV=1
102	TRUE	G3IPU3|G3IPU3_CRIGR	I79_026021	39.4315	15.71	0	0	0	15.71	1				9890	1				1		7894.93	14-3-3 protein epsilon OS=Cricetulus griseus OX=10029 GN=I79_026021 PE=3 SV=1

## Sheet: DDA_Modified Peptides
Peptide	-10LgP	Mass	Tag Length	CAA (%)	Length	Delta RT	MS2 Correlation	ppm	m/z	z	RT	Area Sample 1M	Area Sample 1Y	Area Sample Temp	Area Sample RS	Scan	Source File	#Feature	#Feature Sample 1	#Feature Sample 2	#Feature Sample 3	#Feature Sample 4	Accession	PTM	AScore	Positional Confidence	tag(>=0.0%)	Found By
AKGQ(+0.98)PREPQVYTLPPSQEEMTK	26.95	2514.24	22	4.5	22	0.9247	0.6	7.9	839.095	3	10.5686	982000				46451	ASTGS20241110_1M_DavidR_20241112234447.raw	1	1	0	0	0	Ab_Heavy|AbHeavy_Tislelizumab	Deamidation (NQ)	Q4:Deamidation (NQ):0.00	0 0 0 0 0 0 0 0 0 0 0 0 0 2 0 0 0 0 0 0 0 0	AKGQ(+0.98)PREPQVYTLPPSQEEMTK	DB Search
AKGQPREPQ(+0.98)VYTLPPSQEEM(+15.99)TK	26.94	2530.24	22	4.5	22	1.0052	0.17	8.2	633.572	4	8.891					34857	ASTGS20241110_1M_DavidR_20241112234447.raw	0	0	0	0	0	Ab_Heavy|AbHeavy_Tislelizumab	Deamidation (NQ);Oxidation (M)	Q9:Deamidation (NQ):2.47;M20:Oxidation (M):1000.00	0 0 0 0 0 0 0 0 0 0 0 0 0 1 1 0 0 5 0 0 0 0	AKGQPREPQ(+0.98)VYTLPPSQEEM(+15.99)TK	DB Search
AKGQPREPQ(+0.98)VYTLPPSQEEMTK	38.25	2514.24	22	13.6	22	1.0852	0.27	7.6	629.573	4	10.7703	982000				46956	ASTGS20241110_1M_DavidR_20241112234447.raw	1	1	0	0	0	Ab_Heavy|AbHeavy_Tislelizumab	Deamidation (NQ)	Q9:Deamidation (NQ):7.38	0 0 0 0 0 0 0 0 0 0 0 1 0 14 4 2 0 0 1 1 1 1	AKGQPREPQ(+0.98)VYTLPPSQEEMTK	DB Search
AKGQPREPQVYTLPPSQ(+0.98)EEMTK	37.26	2514.24	22	9.1	22	0.9865	0.2	7.9	839.095	3	10.5686	982000				43979	ASTGS20241110_1M_DavidR_20241112234447.raw	1	1	0	0	0	Ab_Heavy|AbHeavy_Tislelizumab	Deamidation (NQ)	Q17:Deamidation (NQ):30.07	0 0 0 0 0 0 0 0 0 0 0 0 18 6 0 0 0 0 0 0 0 0	AKGQPREPQVYTLPPSQ(+0.98)EEMTK	DB Search
AKGQPREPQVYTLPPSQEEM(+15.99)TK	44.21	2529.25	22	36.4	22	-21.4634	0.19	0.3	633.321	4	7.8366	5410000	6490000	44000000	5540000	31391	ASTGS20241110_1Y_DavidR_20241113005108.raw	12	3	4	2	3	Ab_Heavy|AbHeavy_Tislelizumab	Oxidation (M)	M20:Oxidation (M):1000.00	0 0 0 0 0 0 0 0 0 1 10 10 44 24 2 2 3 3 1 1 0 0	AKGQPREPQVYTLPPSQEEM(+15.99)TK	DB Search
AKGQPREPQVYTLPPSQEEMTK	44.21	2513.26	22	31.8	22	-33.4669	0.3	0.9	629.322	4	9.4331	128000000	171000000		133000000	35552	ASTGS20241110_1Y_DavidR_20241113005108.raw	8	2	3	0	3	Ab_Heavy|AbHeavy_Tislelizumab			0 0 0 0 0 0 0 0 0 4 8 8 54 25 5 2 1 1 1 0 0 1	AKGQPREPQVYTLPPSQEEMTK	DB Search
AYGNYWYIDVWGQGTTVTVSSASTK	44.21	2753.3	25	24	25	-122.202	0.74	0.9	1377.66	2	19.2984		552000	94900		108082	ASTGS20241110_1Y_DavidR_20241113005108.raw	2	0	1	1	0	Ab_Heavy|AbHeavy_Tislelizumab			0 0 0 0 0 0 0 0 3 3 16 0 0 0 0 1 2 6 6 0 0 1 0 0 0	AYGNYWYIDVWGQGTTVTVSSASTK	DB Search
AYGNYWYIDVWGQGTTVTVSSASTKGPSVFPLAPC(+57.02)SR	44.21	4021.93	37	2.7	37	N/A	NaN	1.1	1341.65	3	19.3367		1100000			108527	ASTGS20241110_1Y_DavidR_20241113005108.raw	1	0	1	0	0	Ab_Heavy|AbHeavy_Tislelizumab	Carbamidomethylation		0 0 0 0 1 14 0 0 0 0 0 0 0 0 0 0 0 0 0 0 0 0 0 0 0 0 0 0 0 0 0 0 0 0 0 0 0	AYGNYWYIDVWGQGTTVTVSSASTKGPSVFPLAPC(+57.02)SR	DB Search
DTLM(+15.99)ISR	42.87	850.422	7	100	7	1.3662	0.58	1.1	426.219	2	8.4751	648000000	786000000	5850000000	503000000	35048	ASTGS20241110_RS_DavidR_20241113015733.raw	55	12	13	14	16	Ab_Heavy|AbHeavy_Tislelizumab	Oxidation (M)	M4:Oxidation (M):1000.00	3 3 59 31 15 4 4	DTLM(+15.99)ISR	DB Search
DTLMISR	43.28	834.427	7	71.4	7	1.8105	0.88	-0.4	418.221	2	11.0009	5100000000	5810000000	24700	4940000000	50161	ASTGS20241110_RS_DavidR_20241113015733.raw	17	4	7	1	5	Ab_Heavy|AbHeavy_Tislelizumab			0 0 77 47 9 2 2	DTLMISR	DB Search
DTSKNQVSLK	42.33	1118.59	10	0	10	3.4759	0.77	1.1	560.304	2	3.3759	122000	130000		76600	5061	ASTGS20241110_1Y_DavidR_20241113005108.raw	3	1	1	0	1	Ab_Heavy|AbHeavy_Tislelizumab			0 0 0 0 0 0 0 0 0 1	DTSKNQVSLK	DB Search
EEQ(+0.98)FN(+0.98)STYR	42.97	1174.48	9	77.8	9	-0.1588	0.66	-9.4	588.241	2	5.8992					21748	ASTGS20241110_1M_DavidR_20241112234447.raw	0	0	0	0	0	Ab_Heavy|AbHeavy_Tislelizumab	Deamidation (NQ);Deamidation (NQ)	Q3:Deamidation (NQ):1000.00;N5:Deamidation (NQ):1000.00	0 0 11 87 39 4 4 4 4	EEQ(+0.98)FN(+0.98)STYR	DB Search
EEQ(+0.98)FNSTYR	34.71	1173.49	9	33.3	9	-0.3586	0.71	2.2	587.755	2	5.2232				3950	17226	ASTGS20241110_RS_DavidR_20241113015733.raw	1	0	0	0	1	Ab_Heavy|AbHeavy_Tislelizumab	Deamidation (NQ)	Q3:Deamidation (NQ):32.28	0 0 8 12 9 0 0 0 0	EEQ(+0.98)FNSTYR	DB Search
EEQFN(+0.98)STYR	44.15	1173.49	9	77.8	9	-11.3456	0.8	0.8	587.755	2	6.0544	22200000	19100000	22000000	21100000	22659	ASTGS20241110_1Y_DavidR_20241113005108.raw	10	2	3	3	2	Ab_Heavy|AbHeavy_Tislelizumab	Deamidation (NQ)	N5:Deamidation (NQ):55.92	1 1 37 84 43 16 14 5 5	EEQFN(+0.98)STYR	DB Search
EEQFNSTYR	44.16	1172.51	9	100	9	-11.1189	0.95	-0.8	587.262	2	5.4811	43700000	43800000	46000000	45000000	17916	ASTGS20241110_1Y_DavidR_20241113005108.raw	8	2	2	2	2	Ab_Heavy|AbHeavy_Tislelizumab			2 2 48 95 59 20 18 12 5	EEQFNSTYR	DB Search
EPQVYTLPPSQ(+0.98)EEM(+15.99)TK	38.77	1892.87	16	6.2	16	-39.099	0.27	9.2	631.97	3	12.201					56628	ASTGS20241110_1Y_DavidR_20241113005108.raw	0	0	0	0	0	Ab_Heavy|AbHeavy_Tislelizumab	Deamidation (NQ);Oxidation (M)	Q11:Deamidation (NQ):38.35;M14:Oxidation (M):1000.00	0 0 0 0 1 1 5 1 0 0 0 0 0 0 0 0	EPQVYTLPPSQ(+0.98)EEM(+15.99)TK	DB Search
EPQVYTLPPSQ(+0.98)EEMTK	43.07	1876.88	16	31.2	16	-55.0552	0.7	-9.4	939.437	2	11.4448		6610000			53423	ASTGS20241110_1Y_DavidR_20241113005108.raw	1	0	1	0	0	Ab_Heavy|AbHeavy_Tislelizumab	Deamidation (NQ)	Q11:Deamidation (NQ):0.00	0 0 0 3 2 2 2 2 1 0 0 0 0 1 1 1	EPQVYTLPPSQ(+0.98)EEMTK	DB Search
EPQVYTLPPSQEEM(+15.99)TK	44.21	1891.89	16	25	16	-40.0671	0.92	-0.2	946.951	2	10.2329	120000000	125000000	6800000000	123000000	45490	ASTGS20241110_1Y_DavidR_20241113005108.raw	27	4	4	17	2	Ab_Heavy|AbHeavy_Tislelizumab	Oxidation (M)	M14:Oxidation (M):1000.00	0 0 0 1 14 12 12 4 0 0 0 0 1 0 0 0	EPQVYTLPPSQEEM(+15.99)TK	DB Search
EPQVYTLPPSQEEMTK	44.21	1875.89	16	31.2	16	-53.6796	0.91	-0.8	938.953	2	12.0204	1980000000	2180000000		1860000000	62959	ASTGS20241110_1Y_DavidR_20241113005108.raw	20	6	9	0	5	Ab_Heavy|AbHeavy_Tislelizumab			0 0 1 3 18 10 10 5 1 1 1 0 0 1 0 0	EPQVYTLPPSQEEMTK	DB Search
GFYPSDIAVEWESN(+0.98)GQ(+0.98)PENNYK	44.2	2545.09	22	40.9	22	-97.9571	0.76	7	849.377	3	17.9429	6760	20800	353000	17600	97515	ASTGS20241110_1Y_DavidR_20241113005108.raw	5	1	1	2	1	Ab_Heavy|AbHeavy_Tislelizumab	Deamidation (NQ);Deamidation (NQ)	N14:Deamidation (NQ):19.39;Q16:Deamidation (NQ):26.52	0 0 8 0 0 0 0 2 2 1 0 0 0 0 0 1 2 2 5 4 3 3	GFYPSDIAVEWESN(+0.98)GQ(+0.98)PENNYK	DB Search
GFYPSDIAVEWESN(+0.98)GQPEN(+0.98)NYK	40.36	2545.09	22	18.2	22	-97.8448	0.79	6.7	849.377	3	18.8552			2520000		103634	ASTGS20241110_OX_DavidR_20241112223831.raw	1	0	0	1	0	Ab_Heavy|AbHeavy_Tislelizumab	Deamidation (NQ);Deamidation (NQ)	N14:Deamidation (NQ):7.32;N19:Deamidation (NQ):0.00	0 0 5 0 0 0 0 1 0 0 1 3 0 0 1 1 1 1 1 1 2 2	GFYPSDIAVEWESN(+0.98)GQPEN(+0.98)NYK	DB Search
GFYPSDIAVEWESN(+0.98)GQPENNYK	44.1	2544.11	22	45.5	22	-96.1567	0.84	9.3	849.051	3	19.4433		357000	68200	756000	109795	ASTGS20241110_1Y_DavidR_20241113005108.raw	3	0	1	1	1	Ab_Heavy|AbHeavy_Tislelizumab	Deamidation (NQ)	N14:Deamidation (NQ):39.76	0 0 7 0 0 0 0 4 7 8 0 0 0 0 16 20 2 0 0 5 5 5	GFYPSDIAVEWESN(+0.98)GQPENNYK	DB Search
GFYPSDIAVEWESNGQPEN(+0.98)NYK	29.91	2544.11	22	13.6	22	-98.3425	0.58	9.3	1273.07	2	17.6575					94120	ASTGS20241110_OX_DavidR_20241112223831.raw	0	0	0	0	0	Ab_Heavy|AbHeavy_Tislelizumab	Deamidation (NQ)	N19:Deamidation (NQ):0.00	0 0 0 0 0 0 0 3 3 3 0 0 0 0 0 0 0 0 0 0 0 0	GFYPSDIAVEWESNGQPEN(+0.98)NYK	DB Search
GFYPSDIAVEWESNGQPEN(+0.98)NYKTTPPVLDSDGSFFLYSKLTVDK	40.36	4955.33	44	2.3	44	N/A	NaN	4.3	1239.85	4	19.2503			2710000		106543	ASTGS20241110_OX_DavidR_20241112223831.raw	1	0	0	1	0	Ab_Heavy|AbHeavy_Tislelizumab	Deamidation (NQ)	N19:Deamidation (NQ):0.00	0 0 0 0 0 0 0 1 17 0 0 0 0 0 0 0 0 0 0 0 0 0 0 0 0 0 0 0 0 0 0 0 0 0 0 0 0 0 0 0 0 0 0 0	GFYPSDIAVEWESNGQPEN(+0.98)NYKTTPPVLDSDGSFFLYSKLTVDK	DB Search
GFYPSDIAVEWESNGQPENNYK	44.21	2543.12	22	54.5	22	-96.5909	0.74	-0.6	1272.57	2	18.6091	3070000000	3310000000	5920000000	2940000000	101702	ASTGS20241110_1Y_DavidR_20241113005108.raw	22	7	4	6	5	Ab_Heavy|AbHeavy_Tislelizumab			0 0 0 0 0 0 4 8 8 13 13 13 5 5 2 2 0 0 4 4 0 0	GFYPSDIAVEWESNGQPENNYK	DB Search
GFYPSDIAVEWESNGQPENNYKTTPPVLDSDGSFFLYSK	44.21	4398.03	39	10.3	39	N/A	NaN	-0.3	1467.02	3	19.3778		157000	13800000	2630000	108665	ASTGS20241110_1Y_DavidR_20241113005108.raw	4	0	1	2	1	Ab_Heavy|AbHeavy_Tislelizumab			0 0 0 0 0 0 1 3 0 0 0 1 0 0 0 0 0 0 0 0 0 0 0 0 0 0 0 1 2 0 0 0 0 0 2 2 1 0 0	GFYPSDIAVEWESNGQPENNYKTTPPVLDSDGSFFLYSK	DB Search
GLEWIGVIYADGSTN(+0.98)YNPSLKSRVTISK	32.42	3068.58	28	0	28	-99.758	0.59	6.6	768.158	4	18.942		358000			105143	ASTGS20241110_1Y_DavidR_20241113005108.raw	2	0	2	0	0	Ab_Heavy|AbHeavy_Tislelizumab	Deamidation (NQ)	N15:Deamidation (NQ):14.04	0 0 1 1 1 1 0 0 0 0 0 0 0 0 0 0 0 0 0 0 0 0 0 0 0 0 0 0	GLEWIGVIYADGSTN(+0.98)YNPSLKSRVTISK	DB Search
GLEWIGVIYADGSTNYNPSLK	44.21	2296.14	21	90.5	21	-124.575	0.55	0.8	766.387	3	19.525	16900000	31000000	9930000	14200000	109949	ASTGS20241110_1Y_DavidR_20241113005108.raw	10	2	3	3	2	Ab_Heavy|AbHeavy_Tislelizumab			0 0 29 29 49 21 21 44 57 57 32 28 28 54 45 45 58 11 9 9 5	GLEWIGVIYADGSTNYNPSLK	DB Search
GLEWIGVIYADGSTNYNPSLKSRVTISK	44.21	3067.6	28	3.6	28	-98.3331	0.51	1.4	767.908	4	18.9669					105143	ASTGS20241110_1Y_DavidR_20241113005108.raw	0	0	0	0	0	Ab_Heavy|AbHeavy_Tislelizumab			0 0 1 1 6 1 0 0 0 0 0 0 0 0 0 0 0 0 0 0 0 0 0 0 0 0 0 0	GLEWIGVIYADGSTNYNPSLKSRVTISK	DB Search
GLPSSIEK	39.92	829.455	8	37.5	8	-0.0117	0.59	-2.9	415.733	2	6.7578	5160000000	5260000000	3790000000	4410000000	26158	ASTGS20241110_RS_DavidR_20241113015733.raw	28	10	6	8	4	Ab_Heavy|AbHeavy_Tislelizumab			0 0 8 3 1 1 1 3	GLPSSIEK	DB Search
GLPSSIEKTISK	43.67	1258.71	12	16.7	12	-41.207	0.29	-0.5	420.578	3	10.293	663000	659000	551000	672000	43205	ASTGS20241110_1Y_DavidR_20241113005108.raw	9	2	2	3	2	Ab_Heavy|AbHeavy_Tislelizumab			0 0 2 2 0 0 0 0 0 0 0 0	GLPSSIEKTISK	DB Search
GPSVFPLAPC(+57.02)SR	44.21	1286.64	12	50	12	-69.2333	0.89	-1.6	644.328	2	14.9667	635000000	700000000	173000	445000000	75213	ASTGS20241110_1Y_DavidR_20241113005108.raw	18	5	4	1	8	Ab_Heavy|AbHeavy_Tislelizumab	Carbamidomethylation		1 1 4 5 47 4 4 5 0 0 0 0	GPSVFPLAPC(+57.02)SR	DB Search
GPSVFPLAPC(+57.02)SRSTSESTAALGC(+57.02)LVK	44.19	2691.34	26	0	26	-92.8486	0.16	0.3	898.12	3	18.3514	133000	152000			100163	ASTGS20241110_1Y_DavidR_20241113005108.raw	2	1	1	0	0	Ab_Heavy|AbHeavy_Tislelizumab	Carbamidomethylation;Carbamidomethylation		0 0 1 1 1 0 0 1 0 0 0 0 0 0 0 0 0 0 0 0 0 0 0 0 0 0	GPSVFPLAPC(+57.02)SRSTSESTAALGC(+57.02)LVK	DB Search
GQ(+0.98)PREPQVYTLPPSQEEMTK	31.95	2315.11	20	0	20	-43.1539	0.03	8.8	1158.57	2	12.2461					56990	ASTGS20241110_1Y_DavidR_20241113005108.raw	0	0	0	0	0	Ab_Heavy|AbHeavy_Tislelizumab	Deamidation (NQ)	Q2:Deamidation (NQ):0.00	0 0 0 0 0 0 0 0 0 0 0 0 0 0 0 0 0 0 0 0	GQ(+0.98)PREPQVYTLPPSQEEMTK	DB Search
GQPREPQ(+0.98)VYTLPPSQEEMTK	44.06	2315.11	20	5	20	-44.5939	0.66	7.6	579.789	4	10.8061					47218	ASTGS20241110_1Y_DavidR_20241113005108.raw	0	0	0	0	0	Ab_Heavy|AbHeavy_Tislelizumab	Deamidation (NQ)	Q7:Deamidation (NQ):7.26	0 0 0 0 0 0 0 0 0 0 0 2 1 0 0 0 0 0 0 0	GQPREPQ(+0.98)VYTLPPSQEEMTK	DB Search
GQPREPQVYTLPPSQ(+0.98)EEM(+15.99)TK	32.12	2331.11	20	25	20	1.1805	0.2	8.7	778.049	3	10.6803	2290000				45684	ASTGS20241110_1M_DavidR_20241112234447.raw	1	1	0	0	0	Ab_Heavy|AbHeavy_Tislelizumab	Deamidation (NQ);Oxidation (M)	Q15:Deamidation (NQ):61.72;M18:Oxidation (M):1000.00	0 0 0 0 0 0 0 2 3 3 19 3 0 0 0 0 1 0 0 0	GQPREPQVYTLPPSQ(+0.98)EEM(+15.99)TK	DB Search
GQPREPQVYTLPPSQ(+0.98)EEMTK	43.81	2315.11	20	20	20	-44.9593	0.48	-4.2	772.707	3	10.4407					44490	ASTGS20241110_1Y_DavidR_20241113005108.raw	0	0	0	0	0	Ab_Heavy|AbHeavy_Tislelizumab	Deamidation (NQ)	Q15:Deamidation (NQ):33.12	0 0 0 0 0 0 0 2 1 2 2 5 0 0 0 0 0 0 0 0	GQPREPQVYTLPPSQ(+0.98)EEMTK	DB Search
GQPREPQVYTLPPSQEEM(+15.99)TK	44.19	2330.12	20	20	20	-31.8447	0.52	0.4	777.715	3	9.2553	76600000	87100000	573000000	74300000	41051	ASTGS20241110_1Y_DavidR_20241113005108.raw	12	2	3	4	3	Ab_Heavy|AbHeavy_Tislelizumab	Oxidation (M)	M18:Oxidation (M):1000.00	0 0 0 0 0 0 0 3 0 2 11 6 0 0 1 0 0 0 0 0	GQPREPQVYTLPPSQEEM(+15.99)TK	DB Search
GQPREPQVYTLPPSQEEMTK	44.21	2314.13	20	25	20	-43.3542	0.62	-0.1	772.383	3	10.7458	1890000000	2330000000		1770000000	48532	ASTGS20241110_1Y_DavidR_20241113005108.raw	37	12	15	0	10	Ab_Heavy|AbHeavy_Tislelizumab			0 0 0 0 0 0 0 2 4 5 16 5 0 0 0 0 0 0 0 0	GQPREPQVYTLPPSQEEMTK	DB Search
LSSVTAADTAVYYC(+57.02)AR	44.21	1746.82	16	62.5	16	-56.0659	0.89	-1	583.282	3	12.1341	169000000	198000000	285000	109000000	55974	ASTGS20241110_1Y_DavidR_20241113005108.raw	60	19	26	1	14	Ab_Heavy|AbHeavy_Tislelizumab	Carbamidomethylation		0 0 1 1 1 1 3 5 6 10 41 53 15 3 2 2	LSSVTAADTAVYYC(+57.02)AR	DB Search
LTVDKSR	29.72	817.466	7	100	7	3.0889	0.75	-0.3	409.74	2	7.0889			31700		21028	ASTGS20241110_OX_DavidR_20241112223831.raw	1	0	0	1	0	Ab_Heavy|AbHeavy_Tislelizumab			5 7 9 3 3 3 3	LTVDKSR	DB Search
N(+0.98)QVSLTC(+57.02)LVK	44.14	1161.61	10	60	10	-60.4211	0.78	-0.6	581.81	2	15.7789	3990000	3060000	70500	2580000	80720	ASTGS20241110_1Y_DavidR_20241113005108.raw	5	2	1	1	1	Ab_Heavy|AbHeavy_Tislelizumab	Deamidation (NQ);Carbamidomethylation	N1:Deamidation (NQ):8.14	0 0 86 17 17 5 1 1 3 5	N(+0.98)QVSLTC(+57.02)LVK	DB Search
NQ(+0.98)VSLTC(+57.02)LVK	44.1	1161.61	10	60	10	-56.4211	0.79	-0.6	581.81	2	15.7789	1200000	3820000		3240000	80913	ASTGS20241110_1Y_DavidR_20241113005108.raw	6	2	2	0	2	Ab_Heavy|AbHeavy_Tislelizumab	Deamidation (NQ);Carbamidomethylation	Q2:Deamidation (NQ):0.00	0 0 96 19 19 5 1 1 4 5	NQ(+0.98)VSLTC(+57.02)LVK	DB Search
NQVSLK	37.36	687.391	6	0	6	-13.3692	0.74	-0.8	688.398	1	3.5308	23000000	24100000		12000000	5934	ASTGS20241110_1Y_DavidR_20241113005108.raw	3	1	1	0	1	Ab_Heavy|AbHeavy_Tislelizumab			0 0 1 0 0 0	NQVSLK	DB Search
NQVSLTC(+57.02)LVK	44.19	1160.62	10	60	10	-54.3011	0.86	0.5	581.319	2	17.4989	1030000000	1100000000	11200000	848000000	93295	ASTGS20241110_1Y_DavidR_20241113005108.raw	13	4	3	1	5	Ab_Heavy|AbHeavy_Tislelizumab	Carbamidomethylation		0 0 22 13 13 9 6 4 0 0	NQVSLTC(+57.02)LVK	DB Search
QPPGKGLEWIGVIYADGSTNYNPSLK	44.21	2803.42	26	11.5	26	-105.248	0.73	2.1	935.482	3	19.0522		680000			105811	ASTGS20241110_1Y_DavidR_20241113005108.raw	1	0	1	0	0	Ab_Heavy|AbHeavy_Tislelizumab			0 0 0 0 0 0 0 0 0 0 0 0 1 4 4 2 0 0 0 0 0 1 0 0 0 1	QPPGKGLEWIGVIYADGSTNYNPSLK	DB Search
RVESKYGPPC(+57.02)PPC(+57.02)PAPPVAGGPSVFLFPPKPK	44.21	3429.77	32	9.4	32	N/A	NaN	1.2	686.963	5	17.1614	648000	1580000		580000	90301	ASTGS20241110_1Y_DavidR_20241113005108.raw	4	1	2	0	1	Ab_Heavy|AbHeavy_Tislelizumab	Carbamidomethylation;Carbamidomethylation		0 0 0 0 0 0 0 0 0 0 6 0 0 0 0 18 0 0 0 0 0 0 0 0 0 0 2 0 0 0 0 0	RVESKYGPPC(+57.02)PPC(+57.02)PAPPVAGGPSVFLFPPKPK	DB Search
SLSLSLGK	43.03	803.475	8	37.5	8	0.2215	0.61	0.1	402.745	2	13.1431	849000000	1070000000	1040000000	996000000	65034	ASTGS20241110_RS_DavidR_20241113015733.raw	24	7	7	5	5	Ab_Heavy|AbHeavy_Tislelizumab			1 1 6 3 2 1 0 0	SLSLSLGK	DB Search
SRVTISKDTSK	42.95	1220.67	11	18.2	11	11.2032	0.61	0.2	407.898	3	2.8032	561000	684000		290000	1832	ASTGS20241110_1Y_DavidR_20241113005108.raw	3	1	1	0	1	Ab_Heavy|AbHeavy_Tislelizumab			0 0 0 0 2 2 1 0 0 0 1	SRVTISKDTSK	DB Search
SRWQ(+0.98)EGN(+0.98)VFSC(+57.02)SVMHEALHNHYTQK	43.04	3046.34	25	32	25	0.5478	0.24	6.5	610.28	5	14.1267	704000				69814	ASTGS20241110_1M_DavidR_20241112234447.raw	1	1	0	0	0	Ab_Heavy|AbHeavy_Tislelizumab	Deamidation (NQ);Deamidation (NQ);Carbamidomethylation	Q4:Deamidation (NQ):61.40;N7:Deamidation (NQ):67.11	0 0 4 0 0 0 0 0 38 0 0 14 14 19 1 0 0 1 4 4 0 0 0 0 5	SRWQ(+0.98)EGN(+0.98)VFSC(+57.02)SVMHEALHNHYTQK	DB Search
SRWQ(+0.98)EGNVFSC(+57.02)SVM(+15.99)HEALHNHYTQK	44.13	3061.36	25	8	25	-32.989	0.22	6.8	766.351	4	14.711					73551	ASTGS20241110_1Y_DavidR_20241113005108.raw	0	0	0	0	0	Ab_Heavy|AbHeavy_Tislelizumab	Deamidation (NQ);Carbamidomethylation;Oxidation (M)	Q4:Deamidation (NQ):5.08;M14:Oxidation (M):1000.00	0 0 0 0 0 0 0 0 9 2 0 0 0 0 0 0 0 0 0 0 0 0 0 0 0	SRWQ(+0.98)EGNVFSC(+57.02)SVM(+15.99)HEALHNHYTQK	DB Search
SRWQ(+0.98)EGNVFSC(+57.02)SVMHEALHNHYTQK	44.14	3045.36	25	20	25	-53.147	0.2	2	610.081	5	14.153				696000	70594	ASTGS20241110_1Y_DavidR_20241113005108.raw	1	0	0	0	1	Ab_Heavy|AbHeavy_Tislelizumab	Deamidation (NQ);Carbamidomethylation	Q4:Deamidation (NQ):0.00	0 0 0 2 2 0 0 0 32 0 0 0 0 8 0 0 0 0 0 0 0 0 1 1 2	SRWQ(+0.98)EGNVFSC(+57.02)SVMHEALHNHYTQK	DB Search
SRWQEGN(+0.98)VFSC(+57.02)SVM(+15.99)HEALHNHYTQK	43.54	3061.36	25	24	25	0.69	0.41	6.9	511.237	6	10.7174				11600000	46557	ASTGS20241110_RS_DavidR_20241113015733.raw	2	0	0	0	2	Ab_Heavy|AbHeavy_Tislelizumab	Deamidation (NQ);Carbamidomethylation;Oxidation (M)	N7:Deamidation (NQ):14.84;M14:Oxidation (M):1000.00	0 0 1 1 4 2 0 0 21 23 23 0 0 4 0 0 0 0 0 0 0 0 0 0 1	SRWQEGN(+0.98)VFSC(+57.02)SVM(+15.99)HEALHNHYTQK	DB Search
SRWQEGN(+0.98)VFSC(+57.02)SVMHEALHN(+0.98)HYTQK	40.77	3046.34	25	0	25	-52.2132	0.53	7.6	508.735	6	14.0868	704000				70051	ASTGS20241110_1Y_DavidR_20241113005108.raw	1	1	0	0	0	Ab_Heavy|AbHeavy_Tislelizumab	Deamidation (NQ);Carbamidomethylation;Deamidation (NQ)	N7:Deamidation (NQ):6.63;N20:Deamidation (NQ):0.00	0 0 1 1 0 0 0 0 0 1 1 0 0 0 0 0 0 0 0 0 0 0 0 0 0	SRWQEGN(+0.98)VFSC(+57.02)SVMHEALHN(+0.98)HYTQK	DB Search
SRWQEGN(+0.98)VFSC(+57.02)SVMHEALHNHYTQ(+0.98)K	22.04	3046.34	25	0	25	-52.9159	0.44	8.2	508.736	6	13.2841					64702	ASTGS20241110_1Y_DavidR_20241113005108.raw	0	0	0	0	0	Ab_Heavy|AbHeavy_Tislelizumab	Deamidation (NQ);Carbamidomethylation;Deamidation (NQ)	N7:Deamidation (NQ):11.03;Q24:Deamidation (NQ):0.00	0 0 0 0 0 0 0 0 0 0 0 0 0 0 0 0 0 0 0 0 0 0 0 0 0	SRWQEGN(+0.98)VFSC(+57.02)SVMHEALHNHYTQ(+0.98)K	DB Search
SRWQEGN(+0.98)VFSC(+57.02)SVMHEALHNHYTQK	44.21	3045.36	25	20	25	-53.5886	0.28	-0.5	508.567	6	14.1114		388000		448000	70384	ASTGS20241110_1Y_DavidR_20241113005108.raw	2	0	1	0	1	Ab_Heavy|AbHeavy_Tislelizumab	Deamidation (NQ);Carbamidomethylation	N7:Deamidation (NQ):6.63	0 0 2 2 1 1 0 0 0 0 0 5 5 7 0 0 0 0 0 0 0 0 0 1 1	SRWQEGN(+0.98)VFSC(+57.02)SVMHEALHNHYTQK	DB Search
SRWQEGNVFSC(+57.02)SVM(+15.99)HEALHN(+0.98)HYTQK	44.21	3061.36	25	20	25	-36.7765	0.67	6.5	613.282	5	10.5235	7750000			11600000	45125	ASTGS20241110_1Y_DavidR_20241113005108.raw	4	2	0	0	2	Ab_Heavy|AbHeavy_Tislelizumab	Carbamidomethylation;Oxidation (M);Deamidation (NQ)	M14:Oxidation (M):1000.00;N20:Deamidation (NQ):0.00	0 0 0 0 5 4 4 12 0 10 0 0 0 0 0 0 0 0 0 0 0 0 0 0 0	SRWQEGNVFSC(+57.02)SVM(+15.99)HEALHN(+0.98)HYTQK	DB Search
SRWQEGNVFSC(+57.02)SVM(+15.99)HEALHNHYTQ(+0.98)K	29.21	3061.36	25	12	25	-36.1476	0.4	7.7	511.237	6	10.5524					45298	ASTGS20241110_1Y_DavidR_20241113005108.raw	0	0	0	0	0	Ab_Heavy|AbHeavy_Tislelizumab	Carbamidomethylation;Oxidation (M);Deamidation (NQ)	M14:Oxidation (M):1000.00;Q24:Deamidation (NQ):0.00	0 0 0 0 1 2 2 10 0 0 0 0 0 0 0 0 0 0 0 0 0 0 0 0 0	SRWQEGNVFSC(+57.02)SVM(+15.99)HEALHNHYTQ(+0.98)K	DB Search
SRWQEGNVFSC(+57.02)SVM(+15.99)HEALHNHYTQK	44.21	3060.37	25	44	25	-37.1523	0.74	-0.8	613.081	5	11.1477	27600000	44500000	3050000	38200000	46388	ASTGS20241110_1Y_DavidR_20241113005108.raw	50	13	18	5	14	Ab_Heavy|AbHeavy_Tislelizumab	Carbamidomethylation;Oxidation (M)	M14:Oxidation (M):1000.00	0 0 3 4 5 11 11 4 40 29 0 0 0 0 0 0 0 0 0 0 0 0 2 2 3	SRWQEGNVFSC(+57.02)SVM(+15.99)HEALHNHYTQK	DB Search
SRWQEGNVFSC(+57.02)SVMHEALHN(+0.98)HYTQK	44.21	3045.36	25	28	25	-52.4702	0.44	3.8	508.569	6	13.2298				696000	64253	ASTGS20241110_1Y_DavidR_20241113005108.raw	1	0	0	0	1	Ab_Heavy|AbHeavy_Tislelizumab	Carbamidomethylation;Deamidation (NQ)	N20:Deamidation (NQ):0.00	0 0 0 0 2 2 2 14 0 12 13 0 0 0 0 0 0 0 0 0 0 0 0 0 2	SRWQEGNVFSC(+57.02)SVMHEALHN(+0.98)HYTQK	DB Search
SRWQEGNVFSC(+57.02)SVMHEALHNHYTQ(+0.98)K	44.19	3045.36	25	20	25	-51.6454	0.5	1.3	508.568	6	13.2546					64458	ASTGS20241110_1Y_DavidR_20241113005108.raw	0	0	0	0	0	Ab_Heavy|AbHeavy_Tislelizumab	Carbamidomethylation;Deamidation (NQ)	Q24:Deamidation (NQ):0.00	0 0 2 2 4 1 1 13 0 0 10 0 0 0 0 0 0 0 0 0 0 0 0 0 1	SRWQEGNVFSC(+57.02)SVMHEALHNHYTQ(+0.98)K	DB Search
SRWQEGNVFSC(+57.02)SVMHEALHNHYTQK	44.21	3044.38	25	16	25	-52.9832	0.54	0.1	762.102	4	12.8168	604000000	725000000		911000000	60773	ASTGS20241110_1Y_DavidR_20241113005108.raw	54	18	17	0	19	Ab_Heavy|AbHeavy_Tislelizumab	Carbamidomethylation		0 0 0 0 0 0 1 4 15 6 3 1 1 1 0 0 0 0 0 0 0 0 0 0 0	SRWQEGNVFSC(+57.02)SVMHEALHNHYTQK	DB Search
STSESTAALGC(+57.02)LVK	44.21	1422.7	14	85.7	14	-54.9552	0.87	0.3	712.359	2	12.6448	402000000	459000000	457000	219000000	59472	ASTGS20241110_1Y_DavidR_20241113005108.raw	18	6	7	1	4	Ab_Heavy|AbHeavy_Tislelizumab	Carbamidomethylation		0 0 25 25 55 55 94 57 57 15 14 7 7 5	STSESTAALGC(+57.02)LVK	DB Search
TKPREEQ(+0.98)FNSTYR	41.08	1655.79	13	46.2	13	7.5874	0.64	1.1	414.955	4	4.1874	86200	37300			9698	ASTGS20241110_1Y_DavidR_20241113005108.raw	2	1	1	0	0	Ab_Heavy|AbHeavy_Tislelizumab	Deamidation (NQ)	Q7:Deamidation (NQ):14.04	0 0 0 0 0 0 0 2 6 6 6 3 3	TKPREEQ(+0.98)FNSTYR	DB Search
TKPREEQFN(+0.98)STYR	43.92	1655.79	13	30.8	13	6.0812	0.11	0.9	552.938	3	3.9812	718000	711000		620000	8227	ASTGS20241110_1Y_DavidR_20241113005108.raw	11	3	4	0	4	Ab_Heavy|AbHeavy_Tislelizumab	Deamidation (NQ)	N9:Deamidation (NQ):67.96	4 4 0 0 0 0 0 2 3 0 0 0 0	TKPREEQFN(+0.98)STYR	DB Search
TKPREEQFNSTYR	43.9	1654.81	13	46.2	13	8.2136	0.47	0.2	414.709	4	3.5136	2020000	2000000		1640000	5573	ASTGS20241110_1Y_DavidR_20241113005108.raw	9	3	3	0	3	Ab_Heavy|AbHeavy_Tislelizumab			0 0 0 0 0 0 1 63 45 22 22 7 5	TKPREEQFNSTYR	DB Search
TKPREEQFNSTYRVVSVLTVVHQDWLNGK	44.21	3429.78	29	0	29	-92.137	0.35	-0.6	686.963	5	18.3629		201000			100359	ASTGS20241110_1Y_DavidR_20241113005108.raw	1	0	1	0	0	Ab_Heavy|AbHeavy_Tislelizumab			0 0 0 0 0 0 0 0 0 0 0 0 0 0 0 0 0 0 0 0 0 0 0 0 0 0 0 0 0	TKPREEQFNSTYRVVSVLTVVHQDWLNGK	DB Search
TPEVTC(+57.02)VVVAVSQ(+0.98)EDPEVQFNWYVDGVEVHNAK	43.46	3744.76	33	27.3	33	N/A	NaN	5.3	937.203	4	19.33		8210000			107969	ASTGS20241110_1M_DavidR_20241112234447.raw	1	0	1	0	0	Ab_Heavy|AbHeavy_Tislelizumab	Carbamidomethylation;Deamidation (NQ)	Q13:Deamidation (NQ):7.82	0 0 0 0 2 2 2 2 12 17 6 2 0 0 20 0 0 0 0 0 0 0 0 0 0 0 0 0 0 0 0 0 0	TPEVTC(+57.02)VVVAVSQ(+0.98)EDPEVQFNWYVDGVEVHNAK	DB Search
TPEVTC(+57.02)VVVAVSQEDPEVQ(+0.98)FNWYVDGVEVHNAK	44.21	3744.76	33	3	33	N/A	NaN	6.3	937.204	4	19.2474		8210000			108081	ASTGS20241110_1Y_DavidR_20241113005108.raw	1	0	1	0	0	Ab_Heavy|AbHeavy_Tislelizumab	Carbamidomethylation;Deamidation (NQ)	Q19:Deamidation (NQ):0.00	0 0 0 0 0 0 0 1 3 1 0 0 0 0 0 0 0 0 0 0 0 0 0 0 1 0 0 0 0 0 0 0 0	TPEVTC(+57.02)VVVAVSQEDPEVQ(+0.98)FNWYVDGVEVHNAK	DB Search
TPEVTC(+57.02)VVVAVSQEDPEVQFNWYVDGVEVHNAK	44.21	3743.78	33	12.1	33	N/A	NaN	0.4	936.952	4	19.4199	15500000	22900000		46300000	111982	ASTGS20241110_1Y_DavidR_20241113005108.raw	7	2	2	0	3	Ab_Heavy|AbHeavy_Tislelizumab	Carbamidomethylation		0 0 0 0 0 0 0 3 3 3 0 1 1 8 0 0 0 0 0 0 0 0 0 0 0 0 0 0 0 1 0 0 1	TPEVTC(+57.02)VVVAVSQEDPEVQFNWYVDGVEVHNAK	DB Search
TTPPVLDSDGSFFLYSK	44.21	1872.91	17	76.5	17	-104.436	0.62	-1.2	625.311	3	19.0645	467000000	1210000000	2100000000	993000000	105875	ASTGS20241110_1Y_DavidR_20241113005108.raw	27	7	8	6	6	Ab_Heavy|AbHeavy_Tislelizumab			0 0 1 1 12 8 8 5 5 12 12 46 17 17 19 4 4	TTPPVLDSDGSFFLYSK	DB Search
TTPPVLDSDGSFFLYSKLTVDK	44.21	2429.24	22	4.5	22	-108.043	0.58	0.6	810.753	3	19.4566	2200000	3950000	8980000	2790000	109360	ASTGS20241110_1Y_DavidR_20241113005108.raw	4	1	1	1	1	Ab_Heavy|AbHeavy_Tislelizumab			0 0 5 0 0 0 0 0 0 0 0 0 0 1 0 0 0 0 0 0 0 0	TTPPVLDSDGSFFLYSKLTVDK	DB Search
TYTC(+57.02)N(+0.98)VDHKPSNTK	43.48	1664.75	14	0	14	22.8415	0.44	1.1	555.923	3	2.9415	19400	242000		9990	2768	ASTGS20241110_1Y_DavidR_20241113005108.raw	4	1	2	0	1	Ab_Heavy|AbHeavy_Tislelizumab	Carbamidomethylation;Deamidation (NQ)	N5:Deamidation (NQ):20.76	0 0 0 0 0 0 0 0 0 0 0 0 0 0	TYTC(+57.02)N(+0.98)VDHKPSNTK	DB Search
TYTC(+57.02)NVDHKPSN(+0.98)TK	44.19	1664.75	14	28.6	14	20.9415	0.35	1.1	555.923	3	2.9415	782000	634000		262000	2464	ASTGS20241110_1Y_DavidR_20241113005108.raw	9	3	3	0	3	Ab_Heavy|AbHeavy_Tislelizumab	Carbamidomethylation;Deamidation (NQ)	N12:Deamidation (NQ):32.83	5 17 15 3 0 0 1 0 0 0 0 0 1 1	TYTC(+57.02)NVDHKPSN(+0.98)TK	DB Search
TYTC(+57.02)NVDHKPSNTK	44.21	1663.76	14	7.1	14	23.155	0.7	2.3	832.89	2	2.855	58100000	70200000	157000	44700000	1977	ASTGS20241110_1Y_DavidR_20241113005108.raw	22	9	6	2	5	Ab_Heavy|AbHeavy_Tislelizumab	Carbamidomethylation		0 0 1 1 1 1 2 1 1 0 0 0 0 0	TYTC(+57.02)NVDHKPSNTK	DB Search
TYTC(+57.02)NVDHKPSNTKVDK	44.2	2005.95	17	41.2	17	19.8322	0.46	1.1	402.198	5	2.9322	768000	534000		346000	2477	ASTGS20241110_1Y_DavidR_20241113005108.raw	6	2	2	0	2	Ab_Heavy|AbHeavy_Tislelizumab	Carbamidomethylation		5 53 4 0 31 0 0 6 6 1 0 0 0 0 0 1 2	TYTC(+57.02)NVDHKPSNTKVDK	DB Search
VESKYGPPC(+57.02)PPC(+57.02)PAPPVAGGPSVFLFPPKPK	44.21	3273.67	31	3.2	31	N/A	NaN	1.2	819.426	4	18.2624		223000			99645	ASTGS20241110_1Y_DavidR_20241113005108.raw	1	0	1	0	0	Ab_Heavy|AbHeavy_Tislelizumab	Carbamidomethylation;Carbamidomethylation		0 0 0 0 0 0 0 0 0 0 0 0 0 0 0 0 0 0 0 0 0 0 0 3 0 0 0 0 0 0 0	VESKYGPPC(+57.02)PPC(+57.02)PAPPVAGGPSVFLFPPKPK	DB Search
VSN(+0.98)KGLPSSIEK	42.65	1258.68	12	16.7	12	-12.8521	0.38	1.2	420.567	3	5.9479	24500	23600	41900		21709	ASTGS20241110_1Y_DavidR_20241113005108.raw	3	1	1	1	0	Ab_Heavy|AbHeavy_Tislelizumab	Deamidation (NQ)	N3:Deamidation (NQ):1000.00	0 0 0 9 0 0 0 0 4 0 0 0	VSN(+0.98)KGLPSSIEK	DB Search
VSNKGLPSSIEK	43.87	1257.69	12	58.3	12	-7.6017	0.63	0.9	420.239	3	5.6983	411000	379000	239000	444000	19907	ASTGS20241110_1Y_DavidR_20241113005108.raw	6	1	1	1	3	Ab_Heavy|AbHeavy_Tislelizumab			5 17 1 0 2 4 9 7 0 0 1 4	VSNKGLPSSIEK	DB Search
VTISKDTSKNQVSLK	27.61	1646.92	15	20	15	0.0417	0.28	1	412.738	4	5.1844				8640	16976	ASTGS20241110_RS_DavidR_20241113015733.raw	1	0	0	0	1	Ab_Heavy|AbHeavy_Tislelizumab			5 0 0 0 0 0 0 0 0 0 0 3 0 0 2	VTISKDTSKNQVSLK	DB Search
VVSVLTVVHQ(+0.98)DWLN(+0.98)GK	43.44	1794.95	16	18.8	16	-96.0678	0.51	5.4	599.328	3	18.5322	41500	76100	252000	57700	101782	ASTGS20241110_1Y_DavidR_20241113005108.raw	5	1	2	1	1	Ab_Heavy|AbHeavy_Tislelizumab	Deamidation (NQ);Deamidation (NQ)	Q10:Deamidation (NQ):1000.00;N14:Deamidation (NQ):1000.00	3 3 2 1 0 0 0 0 1 0 0 0 0 0 0 0	VVSVLTVVHQ(+0.98)DWLN(+0.98)GK	DB Search
VVSVLTVVHQ(+0.98)DWLNGK	43.52	1793.97	16	18.8	16	0.3167	0.7	-3.2	897.988	2	19.0576		198000	260000	2140000	107897	ASTGS20241110_RS_DavidR_20241113015733.raw	7	0	1	3	3	Ab_Heavy|AbHeavy_Tislelizumab	Deamidation (NQ)	Q10:Deamidation (NQ):41.53	0 0 1 1 2 1 1 2 1 1 1 1 1 2 0 0	VVSVLTVVHQ(+0.98)DWLNGK	DB Search
VVSVLTVVHQ(+0.98)DWLNGKEYK	40.58	2214.17	19	15.8	19	1.0045	0.5	8.6	554.554	4	18.2938					99457	ASTGS20241110_1M_DavidR_20241112234447.raw	0	0	0	0	0	Ab_Heavy|AbHeavy_Tislelizumab	Deamidation (NQ)	Q10:Deamidation (NQ):0.00	0 0 22 22 49 0 0 0 0 0 0 0 0 0 0 0 1 0 0	VVSVLTVVHQ(+0.98)DWLNGKEYK	DB Search
VVSVLTVVHQDWLN(+0.98)GK	33.73	1793.97	16	6.2	16	-94.7744	0.52	8.1	599.001	3	18.6256			167000		101880	ASTGS20241110_OX_DavidR_20241112223831.raw	2	0	0	2	0	Ab_Heavy|AbHeavy_Tislelizumab	Deamidation (NQ)	N14:Deamidation (NQ):11.01	0 0 3 0 0 0 0 0 0 0 0 0 0 1 0 0	VVSVLTVVHQDWLN(+0.98)GK	DB Search
VVSVLTVVHQDWLNGK	44.21	1792.98	16	43.8	16	-93.7459	0.56	-0.6	897.498	2	18.9541	2500000000	2520000000	5630000000	3790000000	104850	ASTGS20241110_1Y_DavidR_20241113005108.raw	23	4	6	8	5	Ab_Heavy|AbHeavy_Tislelizumab			1 1 2 2 5 3 3 5 2 1 1 1 1 1 0 0	VVSVLTVVHQDWLNGK	DB Search
VVSVLTVVHQDWLNGKEYK	44.19	2213.18	19	42.1	19	-80.6341	0.12	-0.2	554.303	4	18.2659	71500	372000	166000	445000	99522	ASTGS20241110_1Y_DavidR_20241113005108.raw	6	1	2	1	2	Ab_Heavy|AbHeavy_Tislelizumab			5 8 13 13 38 12 12 9 1 0 0 0 1 0 0 0 0 0 0	VVSVLTVVHQDWLNGKEYK	DB Search
WQEGN(+0.98)VFSC(+57.02)SVM(+15.99)HEALHNHYTQK	31.96	2818.22	23	4.3	23	-45.9497	0.25	7.4	564.656	5	12.9503				51800	62102	ASTGS20241110_1Y_DavidR_20241113005108.raw	1	0	0	0	1	Ab_Heavy|AbHeavy_Tislelizumab	Deamidation (NQ);Carbamidomethylation;Oxidation (M)	N5:Deamidation (NQ):0.00;M12:Oxidation (M):1000.00	1 1 0 0 0 0 0 0 0 0 0 0 0 0 0 0 0 0 0 0 0 0 2	WQEGN(+0.98)VFSC(+57.02)SVM(+15.99)HEALHNHYTQK	DB Search
WQEGN(+0.98)VFSC(+57.02)SVMHEALHN(+0.98)HYTQK	42.14	2803.21	23	4.3	23	-0.2946	0.34	5.8	935.417	3	14.2588					71122	ASTGS20241110_1M_DavidR_20241112234447.raw	0	0	0	0	0	Ab_Heavy|AbHeavy_Tislelizumab	Deamidation (NQ);Carbamidomethylation;Deamidation (NQ)	N5:Deamidation (NQ):28.36;N18:Deamidation (NQ):6.65	0 0 0 0 0 0 24 0 0 0 0 0 0 0 0 0 0 0 0 0 0 0 0	WQEGN(+0.98)VFSC(+57.02)SVMHEALHN(+0.98)HYTQK	DB Search
WQEGN(+0.98)VFSC(+57.02)SVMHEALHNHYTQK	26.2	2802.23	23	17.4	23	0.481	0.46	9.3	561.458	5	14.5801					74578	ASTGS20241110_RS_DavidR_20241113015733.raw	0	0	0	0	0	Ab_Heavy|AbHeavy_Tislelizumab	Deamidation (NQ);Carbamidomethylation	N5:Deamidation (NQ):12.33	0 0 0 0 0 3 13 8 0 0 0 0 0 0 0 0 0 0 0 0 0 0 4	WQEGN(+0.98)VFSC(+57.02)SVMHEALHNHYTQK	DB Search
WQEGNVFSC(+57.02)SVM(+15.99)HEALHN(+0.98)HYTQK	44.21	2818.22	23	21.7	23	-47.4161	0.5	4.7	564.654	5	10.8839	122000				47840	ASTGS20241110_1Y_DavidR_20241113005108.raw	1	1	0	0	0	Ab_Heavy|AbHeavy_Tislelizumab	Carbamidomethylation;Oxidation (M);Deamidation (NQ)	M12:Oxidation (M):1000.00;N18:Deamidation (NQ):2.44	0 0 2 0 0 13 87 2 0 0 3 0 0 0 0 0 0 0 0 0 1 0 0	WQEGNVFSC(+57.02)SVM(+15.99)HEALHN(+0.98)HYTQK	DB Search
WQEGNVFSC(+57.02)SVM(+15.99)HEALHNHYTQ(+0.98)K	43.16	2818.22	23	4.3	23	-47.2058	0.39	7.2	564.656	5	11.4942					52638	ASTGS20241110_1Y_DavidR_20241113005108.raw	0	0	0	0	0	Ab_Heavy|AbHeavy_Tislelizumab	Carbamidomethylation;Oxidation (M);Deamidation (NQ)	M12:Oxidation (M):1000.00;Q22:Deamidation (NQ):0.00	0 0 0 0 0 6 0 0 0 0 0 0 0 0 0 0 0 0 0 0 0 0 0	WQEGNVFSC(+57.02)SVM(+15.99)HEALHNHYTQ(+0.98)K	DB Search
WQEGNVFSC(+57.02)SVM(+15.99)HEALHNHYTQK	44.21	2817.24	23	26.1	23	-48.4696	0.32	0.2	705.317	4	11.0304	7140000	6740000	2810000	8920000	48828	ASTGS20241110_1Y_DavidR_20241113005108.raw	33	11	7	4	11	Ab_Heavy|AbHeavy_Tislelizumab	Carbamidomethylation;Oxidation (M)	M12:Oxidation (M):1000.00	0 0 28 0 0 1 40 20 10 0 0 4 0 0 0 0 2 0 0 0 0 0 1	WQEGNVFSC(+57.02)SVM(+15.99)HEALHNHYTQK	DB Search
WQEGNVFSC(+57.02)SVMHEALHN(+0.98)HYTQ(+0.98)K	35.33	2803.21	23	4.3	23	-0.1684	0.5	9.2	561.655	5	14.2223					70960	ASTGS20241110_1M_DavidR_20241112234447.raw	0	0	0	0	0	Ab_Heavy|AbHeavy_Tislelizumab	Carbamidomethylation;Deamidation (NQ);Deamidation (NQ)	N18:Deamidation (NQ):37.01;Q22:Deamidation (NQ):33.18	0 0 0 0 0 10 0 0 0 0 0 0 0 0 0 0 0 0 0 0 0 0 0	WQEGNVFSC(+57.02)SVMHEALHN(+0.98)HYTQ(+0.98)K	DB Search
WQEGNVFSC(+57.02)SVMHEALHN(+0.98)HYTQK	44.21	2802.23	23	30.4	23	-65.068	0.41	1.4	701.565	4	14.232	836000	994000			71227	ASTGS20241110_1Y_DavidR_20241113005108.raw	2	1	1	0	0	Ab_Heavy|AbHeavy_Tislelizumab	Carbamidomethylation;Deamidation (NQ)	N18:Deamidation (NQ):2.76	4 1 4 0 0 7 19 0 0 7 7 0 0 0 0 0 0 0 0 0 0 0 4	WQEGNVFSC(+57.02)SVMHEALHN(+0.98)HYTQK	DB Search
WQEGNVFSC(+57.02)SVMHEALHNHYTQ(+0.98)K	43.31	2802.23	23	13	23	-0.1218	0.52	2	561.454	5	14.2689					71152	ASTGS20241110_1M_DavidR_20241112234447.raw	0	0	0	0	0	Ab_Heavy|AbHeavy_Tislelizumab	Carbamidomethylation;Deamidation (NQ)	Q22:Deamidation (NQ):0.00	0 0 0 0 0 7 0 19 0 0 0 0 0 0 0 0 0 0 0 0 0 0 5	WQEGNVFSC(+57.02)SVMHEALHNHYTQ(+0.98)K	DB Search
WQEGNVFSC(+57.02)SVMHEALHNHYTQK	44.21	2801.24	23	13	23	-65.6713	0.43	-4.2	561.254	5	12.8287	153000000	162000000		209000000	61582	ASTGS20241110_1Y_DavidR_20241113005108.raw	29	11	10	0	8	Ab_Heavy|AbHeavy_Tislelizumab	Carbamidomethylation		0 0 1 1 1 3 0 4 4 0 0 0 0 0 0 0 0 0 0 0 0 0 0	WQEGNVFSC(+57.02)SVMHEALHNHYTQK	DB Search
YGPPC(+57.02)PPC(+57.02)PAPPVAGGPSVFLFPPKPK	44.21	2830.43	27	55.6	27	-102.291	0.32	-0.3	944.485	3	19.0094	199000000	211000000		107000000	105295	ASTGS20241110_1Y_DavidR_20241113005108.raw	9	3	3	0	3	Ab_Heavy|AbHeavy_Tislelizumab	Carbamidomethylation;Carbamidomethylation		5 12 17 2 2 3 1 3 0 0 4 1 1 8 7 7 1 1 2 4 4 7 1 0 0 0 0	YGPPC(+57.02)PPC(+57.02)PAPPVAGGPSVFLFPPKPK	DB Search
D(+42.01)IVM(+15.99)TQSPDSLAVSLGER	42.61	1974.96	18	11.1	18	-78.0595	0.3	-0.6	659.326	3	18.2405	6870			13100	99307	ASTGS20241110_1Y_DavidR_20241113005108.raw	2	1	0	0	1	Ab_Light|AbLight_Tislelizumab	Acetylation (Protein N-term);Oxidation (M)	D1:Acetylation (Protein N-term):1000.00;M4:Oxidation (M):1000.00	0 0 0 0 0 0 0 0 0 0 0 1 2 2 1 0 0 1	D(+42.01)IVM(+15.99)TQSPDSLAVSLGER	DB Search
D(+42.01)IVMTQ(+0.98)SPDSLAVSLGER	36.16	1959.95	18	5.6	18	-103.324	0.21	6.2	980.986	2	16.4762		9510			85131	ASTGS20241110_1Y_DavidR_20241113005108.raw	1	0	1	0	0	Ab_Light|AbLight_Tislelizumab	Acetylation (Protein N-term);Deamidation (NQ)	D1:Acetylation (Protein N-term):1000.00;Q6:Deamidation (NQ):1000.00	0 0 0 0 0 0 8 0 0 0 0 0 0 0 0 0 0 0	D(+42.01)IVMTQ(+0.98)SPDSLAVSLGER	DB Search
DIVM(+15.99)TQ(+0.98)SPDSLAVSLGER	26.1	1933.93	18	16.7	18	1.9121	0.58	9.9	645.657	3	18.4247					102793	ASTGS20241110_RS_DavidR_20241113015733.raw	0	0	0	0	0	Ab_Light|AbLight_Tislelizumab	Oxidation (M);Deamidation (NQ)	M4:Oxidation (M):1000.00;Q6:Deamidation (NQ):1000.00	0 0 13 0 0 0 0 0 0 0 0 11 88 0 0 0 0 0	DIVM(+15.99)TQ(+0.98)SPDSLAVSLGER	DB Search
DIVM(+15.99)TQSPDSLAVSLGER	44.21	1932.95	18	88.9	18	-80.884	0.82	-0.4	967.48	2	16.316	39200000	39300000	187000000	13500000	83987	ASTGS20241110_1Y_DavidR_20241113005108.raw	13	4	4	2	3	Ab_Light|AbLight_Tislelizumab	Oxidation (M)	M4:Oxidation (M):1000.00	0 0 13 14 30 30 76 2 2 5 5 15 15 6 6 2 2 5	DIVM(+15.99)TQSPDSLAVSLGER	DB Search
DIVMTQ(+0.98)SPDSLAVSLGER	43.39	1917.94	18	83.3	18	0.5751	0.79	-7.3	640.314	3	18.8083		10700			105771	ASTGS20241110_RS_DavidR_20241113015733.raw	1	0	1	0	0	Ab_Light|AbLight_Tislelizumab	Deamidation (NQ)	Q6:Deamidation (NQ):1000.00	0 0 28 9 5 0 22 3 3 4 9 43 43 15 15 3 3 3	DIVMTQ(+0.98)SPDSLAVSLGER	DB Search
DIVMTQ(+0.98)SPDSLAVSLGERATINC(+57.02)K	26.98	2605.27	24	16.7	24	0.0909	0.74	8.9	869.439	3	18.1757					100712	ASTGS20241110_RS_DavidR_20241113015733.raw	0	0	0	0	0	Ab_Light|AbLight_Tislelizumab	Deamidation (NQ);Carbamidomethylation	Q6:Deamidation (NQ):23.99	0 0 18 2 2 0 64 0 0 0 0 0 0 0 0 0 0 0 0 0 0 0 0 0	DIVMTQ(+0.98)SPDSLAVSLGERATINC(+57.02)K	DB Search
DIVMTQSPDSLAVSLGER	44.21	1916.95	18	88.9	18	-89.2332	0.8	-1	639.99	3	18.0668	1490000000	1470000000		805000000	97680	ASTGS20241110_1Y_DavidR_20241113005108.raw	30	10	10	0	10	Ab_Light|AbLight_Tislelizumab			0 0 44 11 11 11 34 4 4 7 8 71 98 25 25 4 4 5	DIVMTQSPDSLAVSLGER	DB Search
DIVMTQSPDSLAVSLGERATIN(+0.98)C(+57.02)K	40.93	2605.27	24	16.7	24	0.1009	0.58	4.7	869.436	3	18.1857					100795	ASTGS20241110_RS_DavidR_20241113015733.raw	0	0	0	0	0	Ab_Light|AbLight_Tislelizumab	Deamidation (NQ);Carbamidomethylation	N22:Deamidation (NQ):0.00	0 0 16 2 48 47 0 0 0 0 0 0 0 0 0 0 0 0 0 0 0 0 0 0	DIVMTQSPDSLAVSLGERATIN(+0.98)C(+57.02)K	DB Search
DIVMTQSPDSLAVSLGERATINC(+57.02)K	44.21	2604.29	24	16.7	24	-87.6699	0.55	0.9	869.104	3	18.0301	1950000	2610000		499000	100866	ASTGS20241110_1Y_DavidR_20241113005108.raw	5	2	2	0	1	Ab_Light|AbLight_Tislelizumab	Carbamidomethylation		0 0 13 11 4 1 46 0 0 0 0 0 0 0 0 0 0 0 0 0 0 0 0 0	DIVMTQSPDSLAVSLGERATINC(+57.02)K	DB Search
DSTYSLSSTLTLSK	44.21	1501.75	14	85.7	14	-74.6072	0.86	-0.9	751.882	2	15.3928	778000000	779000000	127000000	411000000	77927	ASTGS20241110_1Y_DavidR_20241113005108.raw	28	8	8	6	6	Ab_Light|AbLight_Tislelizumab			0 0 4 29 50 50 28 8 6 6 8 8 4 4	DSTYSLSSTLTLSK	DB Search
DSTYSLSSTLTLSKADYEK	44.18	2108.02	19	10.5	19	-70.5669	0.11	0.4	703.68	3	14.7331	162000	183000			74103	ASTGS20241110_1Y_DavidR_20241113005108.raw	2	1	1	0	0	Ab_Light|AbLight_Tislelizumab			0 0 2 62 0 0 0 0 0 0 0 0 0 0 0 0 0 0 0	DSTYSLSSTLTLSKADYEK	DB Search
EAKVQWKVDNALQSGNSQESVTEQDSK	44.21	3004.44	27	37	27	-42.8184	0.73	1.3	752.118	4	10.0816	155000	142000		103000	41627	ASTGS20241110_1Y_DavidR_20241113005108.raw	4	2	1	0	1	Ab_Light|AbLight_Tislelizumab			0 0 0 0 0 0 0 0 0 0 1 0 0 0 0 13 0 0 27 10 10 13 2 2 6 2 2	EAKVQWKVDNALQSGNSQESVTEQDSK	DB Search
HKVYAC(+57.02)EVTHQ(+0.98)GLSSPVTK	44.2	2141.06	19	10.5	19	-11.6006	0.6	0.6	536.272	4	8.1994		133000		116000	32386	ASTGS20241110_1Y_DavidR_20241113005108.raw	3	0	2	0	1	Ab_Light|AbLight_Tislelizumab	Carbamidomethylation;Deamidation (NQ)	Q11:Deamidation (NQ):1000.00	1 1 0 0 0 0 0 0 0 0 0 0 0 3 3 0 0 0 0	HKVYAC(+57.02)EVTHQ(+0.98)GLSSPVTK	DB Search
HKVYAC(+57.02)EVTHQGLSSPVTK	44.21	2140.07	19	26.3	19	-12.4337	0.51	0.5	536.026	4	6.3663	29100000	30400000		12300000	24453	ASTGS20241110_1Y_DavidR_20241113005108.raw	29	11	12	0	6	Ab_Light|AbLight_Tislelizumab	Carbamidomethylation		0 0 0 0 1 3 2 1 1 1 4 4 2 1 1 0 0 1 1	HKVYAC(+57.02)EVTHQGLSSPVTK	DB Search
LEIKRTVAAPSVFIFPPSDEQLK	44.21	2584.43	23	17.4	23	-86.5463	0.65	0.6	862.483	3	18.2537	1370000	2080000		905000	99733	ASTGS20241110_1Y_DavidR_20241113005108.raw	6	2	2	0	2	Ab_Light|AbLight_Tislelizumab			0 0 0 0 0 0 0 0 0 0 0 0 15 15 15 12 0 0 0 0 0 0 0	LEIKRTVAAPSVFIFPPSDEQLK	DB Search
LLIN(+0.98)YAFHR	43.47	1146.62	9	100	9	-65.3623	0.73	-0.7	574.316	2	13.8377	131000	67600		62700	68288	ASTGS20241110_1Y_DavidR_20241113005108.raw	3	1	1	0	1	Ab_Light|AbLight_Tislelizumab	Deamidation (NQ)	N4:Deamidation (NQ):1000.00	5 48 87 26 17 3 3 2 2	LLIN(+0.98)YAFHR	DB Search
LLINYAFHR	44.08	1145.63	9	100	9	-61.4584	0.82	-0.1	573.824	2	14.0416	65200000	53400000	21500000	34000000	69672	ASTGS20241110_1Y_DavidR_20241113005108.raw	8	2	3	1	2	Ab_Light|AbLight_Tislelizumab			4 4 50 16 16 8 5 5 5	LLINYAFHR	DB Search
LLINYAFHRFTGVPDR	44.21	1918.02	16	50	16	-77.5783	0.42	0.5	640.348	3	17.5217	20800000	22300000	1550000	14100000	93302	ASTGS20241110_1Y_DavidR_20241113005108.raw	8	2	2	2	2	Ab_Light|AbLight_Tislelizumab			5 7 33 10 9 5 2 1 0 0 0 0 0 0 0 2	LLINYAFHRFTGVPDR	DB Search
RTVAAPSVFIFPPSDEQLK	44.2	2101.12	19	0	19	-88.9868	0.85	-0.5	1051.57	2	18.4132	462000000	520000000	32100000	235000000	100468	ASTGS20241110_1Y_DavidR_20241113005108.raw	12	4	3	1	4	Ab_Light|AbLight_Tislelizumab			0 0 0 0 0 0 0 0 0 0 0 0 0 0 0 0 0 0 1	RTVAAPSVFIFPPSDEQLK	DB Search
SFNRGEC(+57.02)	43.37	868.35	7	100	7	-0.3846	0.68	-3.1	435.181	2	3.0322	40500000	27600000		18600000	3146	ASTGS20241110_RS_DavidR_20241113015733.raw	6	2	3	0	1	Ab_Light|AbLight_Tislelizumab	Carbamidomethylation		5 7 6 2 6 6 5	SFNRGEC(+57.02)	DB Search
SGTASVVC(+57.02)LLNNFYPR	44.21	1796.89	16	81.2	16	-129.526	0.8	1	899.452	2	19.3741	32400000	64000000		49800000	108363	ASTGS20241110_1Y_DavidR_20241113005108.raw	6	2	2	0	2	Ab_Light|AbLight_Tislelizumab	Carbamidomethylation		0 0 0 10 11 11 100 18 18 54 22 10 10 50 5 5	SGTASVVC(+57.02)LLNNFYPR	DB Search
SGTASVVC(+57.02)LLNNFYPREAK	44.18	2125.06	19	10.5	19	-104.964	0.27	0.8	709.362	3	19.136	300000	404000			106590	ASTGS20241110_1Y_DavidR_20241113005108.raw	2	1	1	0	0	Ab_Light|AbLight_Tislelizumab	Carbamidomethylation		0 0 0 3 32 1 0 0 0 1 1 0 0 0 0 0 1 0 0	SGTASVVC(+57.02)LLNNFYPREAK	DB Search
SSESVSN(+0.98)DVAWYQQKPGQPPK	32.17	2332.1	21	4.8	21	0.5015	0.25	8	778.379	3	11.9519					55048	ASTGS20241110_1M_DavidR_20241112234447.raw	0	0	0	0	0	Ab_Light|AbLight_Tislelizumab	Deamidation (NQ)	N7:Deamidation (NQ):6.67	0 0 0 0 4 0 0 0 0 0 0 0 0 0 0 0 0 0 0 0 0	SSESVSN(+0.98)DVAWYQQKPGQPPK	DB Search
SSESVSNDVAWYQQKPGQPPK	44.21	2331.11	21	47.6	21	-41.3551	0.47	-0.2	778.045	3	10.2449	408000000	412000000	63000000	209000000	43017	ASTGS20241110_1Y_DavidR_20241113005108.raw	17	8	4	2	3	Ab_Light|AbLight_Tislelizumab			0 0 18 19 19 16 9 8 8 8 7 2 1 1 1 0 0 0 0 0 0	SSESVSNDVAWYQQKPGQPPK	DB Search
SSESVSNDVAWYQQKPGQPPKLLIN(+0.98)YAFHR	43.32	3459.72	30	3.3	30	0.5615	0.53	6.1	865.943	4	17.5584					93568	ASTGS20241110_1M_DavidR_20241112234447.raw	0	0	0	0	0	Ab_Light|AbLight_Tislelizumab	Deamidation (NQ)	N25:Deamidation (NQ):4.15	0 0 14 1 1 0 0 0 0 0 0 0 0 0 0 0 0 0 0 0 0 0 0 0 0 0 0 0 0 1	SSESVSNDVAWYQQKPGQPPKLLIN(+0.98)YAFHR	DB Search
SSESVSNDVAWYQQKPGQPPKLLINYAFHR	44.21	3458.74	30	20	30	-80.3174	0.28	0.8	692.755	5	17.5826	3260000	2730000		1870000	93001	ASTGS20241110_1Y_DavidR_20241113005108.raw	6	2	2	0	2	Ab_Light|AbLight_Tislelizumab			0 0 2 2 3 0 0 18 18 58 0 0 0 0 0 0 0 0 0 0 0 0 0 0 0 0 0 0 0 0	SSESVSNDVAWYQQKPGQPPKLLINYAFHR	DB Search
SSESVSNDVAWYQQKPGQPPKLLINYAFHRFTGVPDR	44.21	4231.12	37	8.1	37	N/A	NaN	0.2	706.195	6	18.868	5780000	3370000		1550000	104198	ASTGS20241110_1Y_DavidR_20241113005108.raw	4	2	1	0	1	Ab_Light|AbLight_Tislelizumab			0 0 1 1 1 0 0 26 26 0 0 0 0 0 0 0 0 0 0 0 0 0 0 0 0 0 0 2 0 0 0 0 0 0 0 0 0	SSESVSNDVAWYQQKPGQPPKLLINYAFHRFTGVPDR	DB Search
TVAAPSVFIFPPSDEQLK	44.21	1945.02	18	33.3	18	-106.702	0.66	0.8	649.348	3	19.1981	142000000	155000000	30700000	90900000	107168	ASTGS20241110_1Y_DavidR_20241113005108.raw	8	2	2	2	2	Ab_Light|AbLight_Tislelizumab			0 0 2 2 0 0 1 2 8 16 13 1 0 0 1 0 0 0	TVAAPSVFIFPPSDEQLK	DB Search
VDN(+0.98)ALQSGNSQESVTEQDSK	44.21	2135.95	20	0	20	-13.9595	0.6	7.4	1068.99	2	5.5405		205000000		1740	18909	ASTGS20241110_1Y_DavidR_20241113005108.raw	2	0	1	0	1	Ab_Light|AbLight_Tislelizumab	Deamidation (NQ)	N3:Deamidation (NQ):16.03	0 0 0 0 0 1 1 0 0 1 0 0 0 0 1 1 0 0 0 0	VDN(+0.98)ALQSGNSQESVTEQDSK	DB Search
VDNALQ(+0.98)SGN(+0.98)SQESVTEQDSK	42.87	2136.93	20	75	20	-0.4425	0.86	7.9	713.323	3	6.062					22945	ASTGS20241110_1M_DavidR_20241112234447.raw	0	0	0	0	0	Ab_Light|AbLight_Tislelizumab	Deamidation (NQ);Deamidation (NQ)	Q6:Deamidation (NQ):13.50;N9:Deamidation (NQ):0.00	0 0 7 34 26 10 4 0 0 0 26 36 22 22 33 24 14 14 3 3	VDNALQ(+0.98)SGN(+0.98)SQESVTEQDSK	DB Search
VDNALQ(+0.98)SGNSQ(+0.98)ESVTEQDSK	34.14	2136.93	20	20	20	-0.1894	0.56	9.2	713.324	3	5.905				52500	23079	ASTGS20241110_RS_DavidR_20241113015733.raw	1	0	0	0	1	Ab_Light|AbLight_Tislelizumab	Deamidation (NQ);Deamidation (NQ)	Q6:Deamidation (NQ):7.77;Q11:Deamidation (NQ):0.00	0 0 0 0 60 29 0 0 0 0 0 0 0 79 0 0 0 8 0 0	VDNALQ(+0.98)SGNSQ(+0.98)ESVTEQDSK	DB Search
VDNALQ(+0.98)SGNSQESVTEQDSK	44.2	2135.95	20	50	20	-14.8595	0.59	7.4	1068.99	2	5.5405	231000000	205000000		108000000	18961	ASTGS20241110_1Y_DavidR_20241113005108.raw	3	1	1	0	1	Ab_Light|AbLight_Tislelizumab	Deamidation (NQ)	Q6:Deamidation (NQ):13.93	0 0 0 2 4 0 7 3 3 1 1 3 1 1 6 5 5 5 1 1	VDNALQ(+0.98)SGNSQESVTEQDSK	DB Search
VDNALQSGN(+0.98)SQ(+0.98)ESVTEQDSK	43.83	2136.93	20	75	20	-16.0696	0.69	8.3	713.323	3	5.9304	54600			52500	21668	ASTGS20241110_1Y_DavidR_20241113005108.raw	3	2	0	0	1	Ab_Light|AbLight_Tislelizumab	Deamidation (NQ);Deamidation (NQ)	N9:Deamidation (NQ):12.33;Q11:Deamidation (NQ):0.00	0 0 4 11 27 40 3 0 0 3 0 41 37 37 30 16 16 12 8 5	VDNALQSGN(+0.98)SQ(+0.98)ESVTEQDSK	DB Search
VDNALQSGN(+0.98)SQESVTEQDSK	44.21	2135.95	20	85	20	-15.9595	0.71	7.4	1068.99	2	5.5405	231000000	205000000		108000000	18736	ASTGS20241110_1Y_DavidR_20241113005108.raw	4	2	1	0	1	Ab_Light|AbLight_Tislelizumab	Deamidation (NQ)	N9:Deamidation (NQ):32.28	0 0 0 3 10 11 7 3 3 3 3 5 4 4 10 10 9 5 2 2	VDNALQSGN(+0.98)SQESVTEQDSK	DB Search
VDNALQSGN(+0.98)SQESVTEQDSKDSTYSLSSTLTLSK	40.36	3619.69	34	35.3	34	N/A	NaN	7.2	905.935	4	14.6579					72274	ASTGS20241110_OX_DavidR_20241112223831.raw	0	0	0	0	0	Ab_Light|AbLight_Tislelizumab	Deamidation (NQ)	N9:Deamidation (NQ):10.22	0 0 0 3 3 4 4 0 0 0 0 0 1 1 0 0 0 0 0 0 0 0 0 0 8 8 18 5 0 0 5 5 2 2	VDNALQSGN(+0.98)SQESVTEQDSKDSTYSLSSTLTLSK	DB Search
VDNALQSGNSQ(+0.98)ESVTEQDSK	43.76	2135.95	20	15	20	-9.3273	0.29	9.2	1068.99	2	11.0727	231000000			108000000	49227	ASTGS20241110_1Y_DavidR_20241113005108.raw	4	2	0	0	2	Ab_Light|AbLight_Tislelizumab	Deamidation (NQ)	Q11:Deamidation (NQ):7.32	0 0 0 7 7 0 0 0 3 0 0 0 0 0 0 0 0 0 0 0	VDNALQSGNSQ(+0.98)ESVTEQDSK	DB Search
VDNALQSGNSQESVTEQ(+0.98)DSK	20.91	2135.95	20	10	20	-14.1937	0.26	0.6	712.99	3	5.9063			41500		17381	ASTGS20241110_OX_DavidR_20241112223831.raw	1	0	0	1	0	Ab_Light|AbLight_Tislelizumab	Deamidation (NQ)	Q17:Deamidation (NQ):0.00	0 0 7 0 0 6 0 0 0 0 0 0 0 0 0 0 0 0 0 0	VDNALQSGNSQESVTEQ(+0.98)DSK	DB Search
VDNALQSGNSQESVTEQ(+0.98)DSKDSTYSLSSTLTLSK	41.17	3619.69	34	0	34	N/A	NaN	4.1	1207.57	3	15.0175	29000				77710	ASTGS20241110_RS_DavidR_20241113015733.raw	1	1	0	0	0	Ab_Light|AbLight_Tislelizumab	Deamidation (NQ)	Q17:Deamidation (NQ):6.67	0 0 0 0 0 0 0 0 0 0 0 0 0 0 0 0 0 0 0 0 0 0 0 0 0 0 0 0 0 0 0 0 0 0	VDNALQSGNSQESVTEQ(+0.98)DSKDSTYSLSSTLTLSK	DB Search
VDNALQSGNSQESVTEQDSK	44.21	2134.96	20	85	20	-14.2595	0.64	-0.9	1068.49	2	5.5405	624000000	571000000	76900000	314000000	18171	ASTGS20241110_1Y_DavidR_20241113005108.raw	95	29	33	12	21	Ab_Light|AbLight_Tislelizumab			0 0 0 2 18 18 18 5 5 3 3 7 8 8 11 11 13 9 2 2	VDNALQSGNSQESVTEQDSK	DB Search
VDNALQSGNSQESVTEQDSKDSTYSLSSTLTLSK	44.21	3618.7	34	52.9	34	N/A	NaN	0.1	905.683	4	14.6952	9230000	8920000	570000	5800000	73253	ASTGS20241110_1Y_DavidR_20241113005108.raw	8	3	2	1	2	Ab_Light|AbLight_Tislelizumab			0 0 2 9 14 14 3 0 0 0 0 6 0 0 2 0 0 0 0 0 0 0 0 7 35 35 34 15 7 7 4 4 5 5	VDNALQSGNSQESVTEQDSKDSTYSLSSTLTLSK	DB Search
VDNALQSGNSQESVTEQDSKDSTYSLSSTLTLSKADYEK	43.46	4224.97	39	0	39	N/A	NaN	-0.1	1057.25	4	14.2908	405000				71249	ASTGS20241110_1M_DavidR_20241112234447.raw	1	1	0	0	0	Ab_Light|AbLight_Tislelizumab			0 0 0 1 1 1 0 0 0 0 0 0 0 0 0 0 0 0 0 0 0 0 0 0 0 0 0 0 0 0 0 0 0 0 0 0 0 0 0	VDNALQSGNSQESVTEQDSKDSTYSLSSTLTLSKADYEK	DB Search
VQ(+0.98)WKVDNALQSGNSQESVTEQDSK	32.84	2677.25	24	4.2	24	-1.2147	0.22	6.3	893.428	3	11.2922	33100				51676	ASTGS20241110_1M_DavidR_20241112234447.raw	1	1	0	0	0	Ab_Light|AbLight_Tislelizumab	Deamidation (NQ)	Q2:Deamidation (NQ):5.81	0 0 0 0 0 0 0 0 5 0 0 0 0 0 0 0 0 0 0 0 0 0 0 0	VQ(+0.98)WKVDNALQSGNSQESVTEQDSK	DB Search
VQWKVDN(+0.98)ALQSGNSQESVTEQDSKDSTYSLSSTLTLSK	41.61	4160.99	38	2.6	38	N/A	NaN	5.4	1041.26	4	17.5511					93727	ASTGS20241110_1Y_DavidR_20241113005108.raw	0	0	0	0	0	Ab_Light|AbLight_Tislelizumab	Deamidation (NQ)	N7:Deamidation (NQ):0.00	0 0 3 0 0 0 0 0 0 0 0 0 0 0 0 0 0 0 0 0 0 0 0 0 0 0 0 0 0 0 1 0 0 0 0 0 0 0	VQWKVDN(+0.98)ALQSGNSQESVTEQDSKDSTYSLSSTLTLSK	DB Search
VQWKVDNALQ(+0.98)SGN(+0.98)SQESVTEQDSK	32.19	2678.23	24	0	24	-1.3522	0.38	6.8	893.757	3	11.1318	13400				49957	ASTGS20241110_1M_DavidR_20241112234447.raw	1	1	0	0	0	Ab_Light|AbLight_Tislelizumab	Deamidation (NQ);Deamidation (NQ)	Q10:Deamidation (NQ):7.77;N13:Deamidation (NQ):5.14	0 0 0 0 0 0 0 0 0 0 0 0 0 1 0 0 0 0 1 0 0 0 0 0	VQWKVDNALQ(+0.98)SGN(+0.98)SQESVTEQDSK	DB Search
VQWKVDNALQSGN(+0.98)SQESVTEQDSK	39.29	2677.25	24	0	24	-1.1918	0.4	6.3	893.428	3	11.2922	33100				49957	ASTGS20241110_1M_DavidR_20241112234447.raw	1	1	0	0	0	Ab_Light|AbLight_Tislelizumab	Deamidation (NQ)	N13:Deamidation (NQ):6.63	0 0 0 0 0 0 0 0 0 0 0 0 0 1 0 0 0 0 1 0 0 0 0 0	VQWKVDNALQSGN(+0.98)SQESVTEQDSK	DB Search
VQWKVDNALQSGNSQ(+0.98)ESVTEQDSK	41.88	2677.25	24	0	24	-1.702	0.47	6.9	1339.64	2	10.7866	33100				47085	ASTGS20241110_1M_DavidR_20241112234447.raw	1	1	0	0	0	Ab_Light|AbLight_Tislelizumab	Deamidation (NQ)	Q15:Deamidation (NQ):0.00	0 0 0 0 0 0 0 0 0 0 0 0 0 0 0 0 0 0 0 0 0 0 0 0	VQWKVDNALQSGNSQ(+0.98)ESVTEQDSK	DB Search
VQWKVDNALQSGNSQESVTEQ(+0.98)DSKDSTYSLSSTLTLSK	38.27	4160.99	38	2.6	38	N/A	NaN	5.1	1041.26	4	17.9855					97297	ASTGS20241110_1Y_DavidR_20241113005108.raw	0	0	0	0	0	Ab_Light|AbLight_Tislelizumab	Deamidation (NQ)	Q21:Deamidation (NQ):0.00	0 0 4 0 0 0 0 0 0 0 0 0 0 0 0 0 0 0 0 0 0 0 0 0 0 0 0 0 0 0 0 0 0 0 0 0 0 0	VQWKVDNALQSGNSQESVTEQ(+0.98)DSKDSTYSLSSTLTLSK	DB Search
VQWKVDNALQSGNSQESVTEQDSK	44.21	2676.26	24	83.3	24	-48.4002	0.6	-0.3	893.095	3	10.7998	18700000	16500000	989000	12700000	46998	ASTGS20241110_1Y_DavidR_20241113005108.raw	8	2	3	1	2	Ab_Light|AbLight_Tislelizumab			0 0 5 3 3 4 4 6 25 18 16 4 4 5 5 0 0 8 9 9 10 10 3 3	VQWKVDNALQSGNSQESVTEQDSK	DB Search
VQWKVDNALQSGNSQESVTEQDSKDSTYSLSSTLTLSK	44.21	4160	38	42.1	38	N/A	NaN	-0.3	1041.01	4	16.2039	7630000	7980000	585000	5450000	82742	ASTGS20241110_1Y_DavidR_20241113005108.raw	7	3	1	1	2	Ab_Light|AbLight_Tislelizumab			0 0 2 0 0 1 1 1 9 14 8 1 1 11 15 13 10 10 0 0 0 2 1 0 0 0 5 6 6 6 6 2 1 1 1 1 1 1	VQWKVDNALQSGNSQESVTEQDSKDSTYSLSSTLTLSK	DB Search
VYAC(+57.02)EVTHQ(+0.98)GLSSPVTK	44.15	1875.9	17	17.6	17	-29.8606	0.54	0.3	626.309	3	10.1394	1210000	1120000		905000	42558	ASTGS20241110_1Y_DavidR_20241113005108.raw	12	4	4	0	4	Ab_Light|AbLight_Tislelizumab	Carbamidomethylation;Deamidation (NQ)	Q9:Deamidation (NQ):1000.00	0 0 3 0 0 0 0 0 0 1 1 2 2 0 0 0 0	VYAC(+57.02)EVTHQ(+0.98)GLSSPVTK	DB Search
VYAC(+57.02)EVTHQGLSSPVTK	44.21	1874.92	17	5.9	17	-29.804	0.72	-0.1	938.467	2	8.696	459000000	481000000	45800	177000000	34250	ASTGS20241110_1Y_DavidR_20241113005108.raw	23	8	10	1	4	Ab_Light|AbLight_Tislelizumab	Carbamidomethylation		0 0 0 0 0 1 2 1 1 0 0 1 1 0 0 1 1	VYAC(+57.02)EVTHQGLSSPVTK	DB Search

## Sheet: DLS
Sample Name	Z-Average (d.nm)	PDI
250115_HCl 1	18.68	0.256
250115_HCl 2	16.81	0.215
250115_HCl 3	18.16	0.275
	17.8833	0.248667
	5.39727
250115_NaOH 1	20.87	0.309
250115_NaOH 2	40.38	0.074
250115_NaOH 3	19.38	0.253
	26.8767	0.212
	43.5989
250115_H2O2 1	64.5	0.169
250115_H2O2 2	46.68	0.082
250115_H2O2 3	15.55	0.251
	42.2433	0.167333
	58.6477
250115_1M 24 RT	15.33	0.255
250115_1M 24 RT	15.51	0.266
250115_1M 24 RT	15.02	0.246
	15.2867	0.255667
	1.6214	3.91786
250115_RS 1	11.13	0.082
250115_RS 2	11.32	0.121
250115_RS 3	11.68	0.149
	11.3767	0.117333
	2.45542
250115_UV 1	12.57	0.115
250115_UV 2	12.36	0.149
250115_UV 3	12.48	0.174
	12.47	0.146
	0.84488
250115_1M	11.85	0.124
250115_1M	11.99	0.157
250115_1M	12.23	0.168
	12.0233	0.149667
	1.5984
250115_1Y 1	13.82	0.199
250115_1Y 2	13.67	0.214
250115_1Y 3	12.9	0.202
	13.4633	0.205
	3.6662
RT_1	15.75	0.177
RT_2	13.42	0.178
RT_3	12.06	0.186
	13.7433	0.180333
	13.5784
40C_1	70.19	0.135
40C_2	28.27	0.138
40C_3	72.76	0.091
	57.0733	0.121333
	43.7639
50C_1	134.5	0.209
50C_2	29.24	0.384
50C_3	145.2	0.271
	102.98	0.288
	62.23
